# Supplementary material for: Structure of the human gonadotropin-releasing hormone receptor GnRH1R reveals an unusual ligand binding mode
Source: Nat Commun. 2020 Oct 20;11:5287. doi: 10.1038/s41467-020-19109-w (PMC7576152; doi:10.1038/s41467-020-19109-w)
Supplement: Supplementary file 4 — Source Data [file 41467_2020_19109_MOESM4_ESM.xlsx]

## Sheet: Fig. 2
Fig.2f
Raw data	WT									D982.61A									K1213.32Q
GnRH log[M]	1			2			3			1			2			3			1			2			3
-6	2333.98	2279.31	2317	2713.29	2350.99	2590.17	2566.68	2593.81	2426.27	388.058	385.75	413.887	259.413	338.687	291.753	278.706	292.656	309.568	453.657	465.3	557.655	380.223	422.906	399.445	421.35	398.926	446.667
-7	2390.34	2529.77	2437	2332.78	2246.09	2361.85	2398.59	2307.92	2327.25	423.064	494.103	435.545	291.01	271.744	293.32	260.772	308.532	302.875	481.884	532.1	470.335	324.829	340.274	321.28	277	272.442	295.644
-8	1985.29	1886.66	1913	1948.96	2338.56	2014.52	1898.48	2275.02	1924.69	407.454	416.438	407.804	270.753	228.044	261.028	265.538	261.052	268.303	503.727	456.7	567.51	338.65	344.731	383.157	357.472	271.324	316.74
-9	882.173	728.011	776.7	928.65	955.137	920.496	1011.3	1033.57	1103.98	365.131	439.496	399.478	273.991	268.22	268.978	279.34	299.392	307.507	465.115	498.9	555.668	311.759	375.811	332.294	294.355	329.372	291.591
-10	504.408	528.344	514.5	422.572	387.717	339.122	372.167	402.735	342.822	412.14	389.468	442.377	252.171	318.562	312.782	269.446	349.361	299.289	497.488	530.1	1009.831*	342.587	353.528	304.35	295.432	360.326	326.012
-11	533.356	485.534	493	426.148	448.592	365.607	334.378	387.499	405.821	377.204	419.992	476.893	224.564	208.098	294.289	242.442	269.446	345.988	480.397	550	640.439	355.566	313.003	343.079	330.658	286.958	273.481
-12	533.874	508.579	523.3	392.713	397.069	399.987	420.798	419.578	403.523	414.379	448.75	456.749	294.623	300.49	321.425	280.154	367.282	380.917	589.055	593.1	964.572*	366.163	288.391	369.693	280.866	271.759	334.126
-13	431.469	434.137	434.3	396.259	379.448	364.753	348.39	387.891	350.475	466.304	505.132	434.717	358.562	335.495	304.607	310.95	323.315	291.628	355.067	513.5	416.857	345.453	408.908	380.626	316.753	393.794	399.276
							Control(WT)
							GnRH log[M]
									-6	2048.98	2093.35	2049.79	2713.29	2350.99	2590.17	2566.68	2593.81	2426.27	2333.98	2279.31	2317	2566.68	2593.81	2426.27	2713.29	2350.99	2590.17
									-7	1905.47	1789.72	1867.96	2332.78	2246.09	2361.85	2398.59	2307.92	2327.25	2390.34	2529.77	2437	2398.59	2307.92	2327.25	2332.78	2246.09	2361.85
									-8	1480.86	1580.7	1417.63	1948.96	2338.56	2014.52	1898.48	2275.02	1924.69	1985.29	1886.66	1913	1898.48	2275.02	1924.69	1948.96	2338.56	2014.52
									-9	745.257	629.135	595.141	928.65	955.137	920.496	1011.3	1033.57	1103.98	882.173	728.011	776.7	1011.3	1033.57	1103.98	928.65	955.137	920.496
									-10	382.569	446.009	358.76	422.572	387.717	339.122	372.167	402.735	342.822	504.408	528.344	514.5	372.167	402.735	342.822	422.572	387.717	339.122
									-11	475.273	418.305	277.483	426.148	448.592	365.607	334.378	387.499	405.821	533.356	485.534	493	334.378	387.499	405.821	426.148	448.592	365.607
									-12	665.704	443.809	408.424	392.713	397.069	399.987	420.798	419.578	403.523	533.874	508.579	523.3	420.798	419.578	403.523	392.713	397.069	399.987
									-13	362.983	407.093	486.484	396.259	379.448	364.753	348.39	387.891	350.475	431.469	434.137	434.3	348.39	387.891	350.475	396.259	379.448	364.753
Response data	WT									D982.61A									K1213.32Q
GnRH log[M]	1			2			3			1			2			3			1			2			3
-6	101.034	98.6673	100.299	106.342	92.142	101.516	101.493	102.566	95.941	18.8009	18.689	20.0523	10.1671	13.2741	11.4347	11.0207	11.5724	12.2411	19.638	20.142	24.1399	15.035	16.7228	15.7951	16.5139	15.6351	17.5062
-7	103.474	109.509	105.493	91.4285	88.0307	92.5677	94.8466	91.2613	92.0256	20.4969	23.9386	21.1015	11.4055	10.6504	11.4961	10.3116	12.2002	11.9765	20.8599	23.0337	20.36	12.8446	13.4553	12.7042	10.8565	10.6778	11.5871
-8	85.9397	81.6702	82.8104	76.3855	91.6548	78.955	75.0707	89.9603	76.1072	19.7406	20.1759	19.7575	10.6116	8.93769	10.2304	10.5001	10.3227	10.6094	21.8054	19.7697	24.5665	13.3911	13.6316	15.151	14.0104	10.634	12.414
-9	38.1877	31.5143	33.622	36.3965	37.4346	36.0769	39.9894	40.8699	43.6541	17.6901	21.293	19.3542	10.7385	10.5123	10.542	11.0458	11.8387	12.1596	20.134	21.5965	24.0539	12.3278	14.8605	13.1398	11.5366	12.909	11.4283
-10	21.8349	22.8711	22.2718	16.5618	15.1957	13.2912	14.7165	15.9252	13.5561	19.9676	18.8692	21.4326	9.88332	12.4854	12.2588	10.6546	13.8147	11.8347	21.5354	22.9471	43.7137984124762*	13.5468	13.9794	12.0348	11.5788	14.1222	12.7774
-11	23.088	21.0179	21.3411	16.702	17.5816	14.3292	13.2222	15.3227	16.0472	18.275	20.348	23.1048	8.8013	8.15596	11.5341	9.58679	10.6546	13.6813	20.7955	23.8085	27.7235	14.06	12.377	13.5662	12.9594	11.2467	10.7185
-12	23.1105	22.0155	22.6527	15.3916	15.5623	15.6767	16.6395	16.5912	15.9564	20.0761	21.7413	22.1289	11.5471	11.7771	12.5976	11.078	14.5233	15.0625	25.4991	25.6743	41.7546163291868*	14.4791	11.4038	14.6187	11.008	10.651	13.0954
-13	18.6775	18.793	18.8001	15.5305	14.8717	14.2957	13.7762	15.3382	13.8587	22.5918	24.473	21.0614	14.0531	13.149	11.9384	12.2958	12.7847	11.5318	15.3702	22.2285	18.045	13.6601	16.1693	15.051	12.4145	15.4339	15.6488
Fig. 2g
Raw data	WT									Y2836.51F									Y2836.51A									Y2846.52F									L2866.54A									Y2906.58A
GnRH log[M]	1			2			3			1			2			3			1			2			3			1			2			3			1			2			3			1			2
-3										795.5	826.3	820.9																									1891	1927	1915	1581.65	1748.05	1902.93	1380.25	1356.4	1694.7	1236	1289	1358	1598.31
-4										822.5	724.2	783.4																									1835	1908	2008	1395.59	2067.24	1755.79	1299.13	1501.82	1537.28	1416	1268	1378	1691.64
-5										614.2	689.5	709.8	411.906	398.765	371.259																						1791	1915	1879	1871.83	1706.85	1661.05	1547.16	1477.62	1513.59	1201	1116	1182	1315.56
-6	2333.98	2279.31	2317	2713.29	2350.99	2590.17	2566.68	2593.81	2426.27	437	426	494.9	194.234	177.493	249.231	461.39	479.38	326.951	398.773	434.481	400.837	393.426	394.411	362.764	350.568	366.841	430.706	1036	1089	1057	475.779	507.855	518.786	450.907	477.005	446.356	1599	1817	1693	1665.12	1889.14	1616.65	1537.72	1551.01	1516.05	607.4	625.7	649.7	734.676
-7	2390.34	2529.77	2437	2332.78	2246.09	2361.85	2398.59	2307.92	2327.25	387.8	393.5	403.2	7.03655	185.853	85.6298	351.272	355.551	308.221	420.858	377.513	405.997	333.156	336.94	383.518	394.59	401.839	420.843	1084	1120	1148	472.908	485.516	466.73	473.036	455.716	444.677	1341	1345	1358	1225.55	1075.5	1149.29	1074.82	1006.53	972.422	360.7	407.6	398.3	318.886
-8	1985.29	1886.66	1913	1948.96	2338.56	2014.52	1898.48	2275.02	1924.69	342.4	438.6	380.5	42.7232	161.477	124.032	349.444	314.803	359.704	440.26	430.766	417.969	423.94	361.639	340.842	408.178	433.546	415.05	827	823.7	825.2	500.357	479.71	504.654	398.563	460.608	438.848	657.7	604.4	624.8	560.252	533.186	464.879	439.248	439.167	406.203	367.6	421.7	348	359.156
-9	882.173	728.011	776.7	928.65	955.137	920.496	1011.3	1033.57	1103.98	552.4	512.4	521.6	232.362	152.821	183.422	294.825	287.244	394.06	367.606	397.534	380.816	323.668	442.558	405.815	406.472	416.176	420.466	489.7	526.1	454	411.424	430.089	353.016	397.814	400.849	347.949	532.1	548.3	559.1	477.335	381.753	413.202	357.85	374.708	383.318	408.8	455.9	432.1	376.832
-10	504.408	528.344	514.5	422.572	387.717	339.122	372.167	402.735	342.822	492	483.1	471.4	225.728	126.894	219.254	257.369	313.208	295.129	472.459	472.872	451.406	343.816	437.575	394.426	441.333	450.639	348.734	483.1	427.4	453.1	369.462	420.985	323.728	329.381	341.165	324.052	507.9	455	486.7	282.945	377.526	433.642	231.714	331.786	424.995	419.5	414.5	415.2	382.228
-11	533.356	485.534	493	426.148	448.592	365.607	334.378	387.499	405.821				170.443	245.922	202.946	312.79	306.185	334.663	477.207	434.481	454.296	396.031	408.447	365.581	413.098	432.2	422.804	410.4	432.1	455.3	387.375	409.099	453.856	353.241	375.961	406.547
-12	533.874	508.579	523.3	392.713	397.069	399.987	420.798	419.578	403.523							339.632	433.727	336.755	455.121	477.826	474.317	402.982	437.887	391.452	447.993	427.551	394.439	472.6	562.8	532.5	399.887	423.827	422.883	338.751	358.828	336.199
-13	431.469	434.137	434.3	396.259	379.448	364.753	348.39	387.891	350.475				160.581	205.288	241.898	386.645	356.083	340.785	441.911	437.37	438.196	306.87	413.918	415.138	363.102	471.51	442.732	402.1	416.9	407.6	387.347	397.198	401.095	342.654	340.566	345.073
								Control(WT)		Y2836.51F									Y2836.51A									Y2846.52F									L2866.54A									Y2906.58A
								GnRH log[M]		1			2			3			1			2			3			1			2			3			1			2			3			1			2
									-6	2048.98	2093.35	2049.79	1130.74	1093.72	1083.23	2048.98	2093.35	2049.79	2048.98	2093.35	2049.79	2713.29	2350.99	2590.17	2566.68	2593.81	2426.27	2333.98	2279.31	2317	2566.68	2593.81	2426.27	2713.29	2350.99	2590.17	2048.98	2093.35	2049.79	2566.68	2593.81	2426.27	2713.29	2350.99	2590.17	2048.98	2093.35	2049.79	2566.68
									-7	1905.47	1789.72	1867.96	1241.88	1148.36	1202.92	1905.47	1789.72	1867.96	1905.47	1789.72	1867.96	2332.78	2246.09	2361.85	2398.59	2307.92	2327.25	2390.34	2529.77	2437	2398.59	2307.92	2327.25	2332.78	2246.09	2361.85	1905.47	1789.72	1867.96	2398.59	2307.92	2327.25	2332.78	2246.09	2361.85	1905.47	1789.72	1867.96	2398.59
									-8	1480.86	1580.7	1417.63	972.899	945.144	992.075	1480.86	1580.7	1417.63	1480.86	1580.7	1417.63	1948.96	2338.56	2014.52	1898.48	2275.02	1924.69	1985.29	1886.66	1913	1898.48	2275.02	1924.69	1948.96	2338.56	2014.52	1480.86	1580.7	1417.63	1898.48	2275.02	1924.69	1948.96	2338.56	2014.52	1480.86	1580.7	1417.63	1898.48
									-9	745.257	629.135	595.141	479.417	502.128	481.211	745.257	629.135	595.141	745.257	629.135	595.141	928.65	955.137	920.496	1011.3	1033.57	1103.98	882.173	728.011	776.7	1011.3	1033.57	1103.98	928.65	955.137	920.496	745.257	629.135	595.141	1011.3	1033.57	1103.98	928.65	955.137	920.496	745.257	629.135	595.141	1011.3
									-10	382.569	446.009	358.76	437.608	293.824	231.186	382.569	446.009	358.76	382.569	446.009	358.76	422.572	387.717	339.122	372.167	402.735	342.822	504.408	528.344	514.5	372.167	402.735	342.822	422.572	387.717	339.122	382.569	446.009	358.76	372.167	402.735	342.822	422.572	387.717	339.122	382.569	446.009	358.76	372.167
									-11	475.273	418.305	277.483	352.277	275.96	233.17	475.273	418.305	277.483	475.273	418.305	277.483	426.148	448.592	365.607	334.378	387.499	405.821	533.356	485.534	493	334.378	387.499	405.821	426.148	448.592	365.607	475.273	418.305	277.483	334.378	387.499	405.821	426.148	448.592	365.607	475.273	418.305	277.483	334.378
									-12	665.704	443.809	408.424	336.288	313.641	289.175	665.704	443.809	408.424	665.704	443.809	408.424	392.713	397.069	399.987	420.798	419.578	403.523	533.874	508.579	523.3	420.798	419.578	403.523	392.713	397.069	399.987	665.704	443.809	408.424	420.798	419.578	403.523	392.713	397.069	399.987	665.704	443.809	408.424	420.798
									-13	362.983	407.093	486.484	351.504	213.239	169.167	362.983	407.093	486.484	362.983	407.093	486.484	396.259	379.448	364.753	348.39	387.891	350.475	431.469	434.137	434.3	348.39	387.891	350.475	396.259	379.448	364.753	362.983	407.093	486.484	348.39	387.891	350.475	396.259	379.448	364.753	362.983	407.093	486.484	348.39
Response data	WT									Y2836.51F									Y2836.51A									Y2846.52F									L2866.54A									Y2906.58A
GnRH log[M]	1			2			3			1			2			3			1			2			3			1			2			3			1			2			3			1			2
-3										38.5409	40.0331	39.7715																									91.6164	93.3605	92.7791	62.5426	69.1224	75.247	54.0961	53.1614	66.4203	59.8825	62.4503	65.7932	63.2013
-4										39.849	35.0865	37.9547																									88.9032	92.44	97.2848	55.1852	81.744	69.4285	50.9168	58.8608	60.2505	68.6033	61.4329	66.7622	66.8918
-5										29.7571	33.4053	34.3888																									86.7715	92.7791	91.035	74.0169	67.4934	65.6822	60.6377	57.9121	59.322	58.1868	54.0687	57.2663	52.0209
-6	101.034	98.6673	100.299	106.342	92.142	101.516	101.493	102.566	95.941	21.172	20.6391	23.9772	37.3591	36.1672	33.6724	22.3537	23.2253	15.8404	19.32	21.05	19.42	15.4195	15.4581	14.2178	13.8624	14.5058	17.0312	44.8466	47.1409	45.7557	18.8136	20.0819	20.5142	17.6724	18.6952	17.494	77.4694	88.0312	82.0235	65.8432	74.7014	63.9264	60.2677	60.7885	59.4183	29.4277	30.3143	31.4771	29.051
-7	103.474	109.509	105.493	91.4285	88.0307	92.5677	94.8466	91.2613	92.0256	18.7884	19.0645	19.5345	17.6167	16.0983	22.6047	17.0187	17.226	14.9329	20.39	18.29	19.67	13.0574	13.2056	15.0312	15.6031	15.8898	16.6412	46.9244	48.4828	49.6949	18.7	19.1986	18.4557	18.5397	17.8609	17.4282	64.9696	65.1634	65.7932	48.4615	42.528	45.4459	42.1255	39.4489	38.112	17.4754	19.7477	19.2971	12.6096
-8	85.9397	81.6702	82.8104	76.3855	91.6548	78.955	75.0707	89.9603	76.1072	16.5888	21.2496	18.4347	0.638201	16.8565	7.76645	16.9301	15.2518	17.4272	21.33	20.87	20.25	16.6154	14.1737	13.3586	16.1404	17.1435	16.4122	35.7994	35.6565	35.7214	19.7854	18.969	19.9553	15.6208	18.0526	17.1997	31.8647	29.2823	30.2707	22.1538	21.0835	18.3825	17.2154	17.2122	15.9203	17.8097	20.4308	16.8601	14.2019
-9	38.1877	31.5143	33.622	36.3965	37.4346	36.0769	39.9894	40.8699	43.6541	26.763	24.8251	25.2708	3.87491	14.6456	11.2495	14.2839	13.9166	19.0917	17.81	19.26	18.45	12.6855	17.3451	15.9051	16.073	16.4567	16.6263	21.1982	22.7739	19.6529	16.2688	17.0068	13.9592	15.5915	15.7104	13.6371	25.7795	26.5644	27.0876	18.8751	15.0955	16.3391	14.0252	14.6859	15.0233	19.8058	22.0877	20.9347	14.9009
-10	21.8349	22.8711	22.2718	16.5618	15.1957	13.2912	14.7165	15.9252	13.5561	23.8367	23.4055	22.8387	21.0748	13.8605	16.636	12.4692	15.1745	14.2986	22.89	22.91	21.87	13.4752	17.1498	15.4587	17.4515	17.8194	13.7898	20.9125	18.5014	19.6139	14.6095	16.6468	12.8011	12.9094	13.3713	12.7005	24.6071	22.0441	23.5799	11.1884	14.9284	17.1473	9.08153	13.0037	16.6568	20.3242	20.082	20.1159	15.1143
-11	23.088	21.0179	21.3411	16.702	17.5816	14.3292	13.2222	15.3227	16.0472				20.4731	11.5091	19.8859	15.1543	14.8343	16.214	23.12	21.05	22.01	15.5216	16.0082	14.3282	16.335	17.0903	16.7188	17.7655	18.7048	19.7091	15.3178	16.1768	17.9467	13.8445	14.735	15.9337
-12	23.1105	22.0155	22.6527	15.3916	15.5623	15.6767	16.6395	16.5912	15.9564							16.4547	21.0135	16.3153	22.05	23.15	22.98	15.794	17.1621	15.3422	17.7148	16.9065	15.5971	20.458	24.3626	23.051	15.8126	16.7592	16.7219	13.2767	14.0635	13.1766
-13	18.6775	18.793	18.8001	15.5305	14.8717	14.2957	13.7762	15.3382	13.8587				15.4588	22.3046	18.4068	18.7324	17.2517	16.5106	21.41	21.19	21.23	12.0271	16.2227	16.2705	14.358	18.6447	17.5068	17.4062	18.0469	17.6443	15.3167	15.7063	15.8604	13.4296	13.3478	13.5244
Fig. 2h
Raw data	WT									I21A									P22L									L23A
GnRH log[M]	1			2			3			1			2			3			1			2			3			1			2			3
-6	2333.98	2279.31	2317	2713.29	2350.99	2590.17	2566.68	2593.81	2426.27	1434	1575	1534	1636.8	1725.44	1654.34	1565.91	1551.33	1700.61	2073.42	2325.06	2233.79	2114.19	1932.91	2288.33	1992.89	2011.28	2150.96	1583	1502	1435	1854.16	1756.62	1884.33	1948.25	1912.05	2046.73
-7	2390.34	2529.77	2437	2332.78	2246.09	2361.85	2398.59	2307.92	2327.25	1505	1489	1405	1639.76	1608.78	1766.19	1489.43	1641.01	1551.78	2075.16	1937.91	2076.02	1923.03	1861.5	1903.4	1766.06	2339.36	2010.79	1564	1644	1598	2055.28	1619.27	1825.5	1928.46	1814.94	1734.11
-8	1985.29	1886.66	1913	1948.96	2338.56	2014.52	1898.48	2275.02	1924.69	1233	1249	1203	1352.89	1327.79	1304.88	1261.24	1290.39	1354.46	1859.55	1585.03	1642.43	1520.68	1581.1	1569	1567.32	1570.63	1451.55	1178	1154	1214	1580.28	1740.18	1625.87	1613.41	1629.34	1349.66
-9	882.173	728.011	776.7	928.65	955.137	920.496	1011.3	1033.57	1103.98	629.8	703.9	687.6	613.375	683.748	637.587	652.093	638.302	722.07	918.989	853.721	913.247	562.836	614.184	528.973	863.142	834.52	870.809	620.1	585.7	565.8	805.749	830.085	800.432	804.832	863.43	756.559
-10	504.408	528.344	514.5	422.572	387.717	339.122	372.167	402.735	342.822	428.2	401.7	389.7	353.64	335.137	359.905	320.627	341.683	374.816	523.849	499.923	545.957	388.109	314.179	304.636	488.351	375.86	362.945	394.9	304.4	387.6	383.848	459.147	380.22	371.437	413.283	371.565
-11	533.356	485.534	493	426.148	448.592	365.607	334.378	387.499	405.821	465.5	419.3	474	330.831	294.178	367.607	307.29	358.444	312.134	454.347	244.682	435.677	323.989	380.141	385.442	401.523	409.175	424.738	354.4	348.5	373	337.327	331.24	337.939	295.607	409.564	323.879
-12	533.874	508.579	523.3	392.713	397.069	399.987	420.798	419.578	403.523	459.9	420.4	432.1	347.059	357.134	375.889	353.593	331.11	392.01	474.349	506.829	481.635	335.382	399.346	433.761	385.047	414.889	426.051	550.5	401.6	512.3	368.82	345.372	296.723	367.041	338.635	341.9
-13	431.469	434.137	434.3	396.259	379.448	364.753	348.39	387.891	350.475	467.8	394.8	503.8	414.619	382.033	322.77	362.431	330.265	349.338	524.844	465.777	525.114	357.257	354.175	387.546	312.313	363.959	414.286	378.1	475.1	349.9	335.867	303.086	441.941	358.451	338.971	480.223
								Control(WT)		I21A									P22L									L23A
								GnRH log[M]		1			2			3			1			2			3			1			2			3
									-6	2048.98	2093.35	2049.79	2713.29	2350.99	2590.17	2566.68	2593.81	2426.27	2048.98	2093.35	2049.79	2713.29	2350.99	2590.17	2566.68	2593.81	2426.27	2048.98	2093.35	2049.79	2713.29	2350.99	2590.17	2566.68	2593.81	2426.27
									-7	1905.47	1789.72	1867.96	2332.78	2246.09	2361.85	2398.59	2307.92	2327.25	1905.47	1789.72	1867.96	2332.78	2246.09	2361.85	2398.59	2307.92	2327.25	1905.47	1789.72	1867.96	2332.78	2246.09	2361.85	2398.59	2307.92	2327.25
									-8	1480.86	1580.7	1417.63	1948.96	2338.56	2014.52	1898.48	2275.02	1924.69	1480.86	1580.7	1417.63	1948.96	2338.56	2014.52	1898.48	2275.02	1924.69	1480.86	1580.7	1417.63	1948.96	2338.56	2014.52	1898.48	2275.02	1924.69
									-9	745.257	629.135	595.141	928.65	955.137	920.496	1011.3	1033.57	1103.98	745.257	629.135	595.141	928.65	955.137	920.496	1011.3	1033.57	1103.98	745.257	629.135	595.141	928.65	955.137	920.496	1011.3	1033.57	1103.98
									-10	382.569	446.009	358.76	422.572	387.717	339.122	372.167	402.735	342.822	382.569	446.009	358.76	422.572	387.717	339.122	372.167	402.735	342.822	382.569	446.009	358.76	422.572	387.717	339.122	372.167	402.735	342.822
									-11	475.273	418.305	277.483	426.148	448.592	365.607	334.378	387.499	405.821	475.273	418.305	277.483	426.148	448.592	365.607	334.378	387.499	405.821	475.273	418.305	277.483	426.148	448.592	365.607	334.378	387.499	405.821
									-12	665.704	443.809	408.424	392.713	397.069	399.987	420.798	419.578	403.523	665.704	443.809	408.424	392.713	397.069	399.987	420.798	419.578	403.523	665.704	443.809	408.424	392.713	397.069	399.987	420.798	419.578	403.523
									-13	362.983	407.093	486.484	396.259	379.448	364.753	348.39	387.891	350.475	362.983	407.093	486.484	396.259	379.448	364.753	348.39	387.891	350.475	362.983	407.093	486.484	396.259	379.448	364.753	348.39	387.891	350.475
Response data	WT									I21A									P22L									L23A
GnRH log[M]	1			2			3			1			2			3			1			2			3			1			2			3
-6	101.034	98.6673	100.299	106.342	92.142	101.516	101.493	102.566	95.941	69.4753	76.3066	74.3202	64.1508	67.6251	64.8382	61.9202	61.3437	67.2464	100.454	112.646	108.224	82.8612	75.7565	89.6864	78.8042	79.5314	85.0546	76.6942	72.7698	69.5238	72.6698	68.8472	73.8524	77.0388	75.6072	80.9332
-7	103.474	109.509	105.493	91.4285	88.0307	92.5677	94.8466	91.2613	92.0256	72.9152	72.14	68.0703	64.2668	63.0529	69.2221	58.896	64.8899	61.3613	100.539	93.8892	100.58	75.369	72.9576	74.5998	69.8346	92.5044	79.5121	75.7737	79.6495	77.4209	80.5523	63.4638	71.5466	76.2563	71.7675	68.5714
-8	85.9397	81.6702	82.8104	76.3855	91.6548	78.955	75.0707	89.9603	76.1072	59.7372	60.5123	58.2837	53.0236	52.0399	51.1422	49.8728	51.0253	53.5588	90.0925	76.7923	79.5734	59.6	61.9678	61.4937	61.9761	62.1069	57.3981	57.0725	55.9097	58.8166	61.9359	68.2027	63.7225	63.7985	64.4283	53.369
-9	38.1877	31.5143	33.622	36.3965	37.4346	36.0769	39.9894	40.8699	43.6541	30.5129	34.103	33.3133	24.04	26.7981	24.9889	25.7855	25.2401	28.5526	44.5238	41.3616	44.2456	22.0592	24.0717	20.732	34.1309	32.9991	34.434	30.043	28.3764	27.4122	31.5797	32.5335	31.3713	31.8251	34.1423	29.9163
-10	21.8349	22.8711	22.2718	16.5618	15.1957	13.2912	14.7165	15.9252	13.5561	20.7457	19.4618	18.8804	13.8602	13.135	14.1057	12.6784	13.511	14.8212	25.3798	24.2206	26.4508	15.2111	12.3136	11.9396	19.3107	14.8625	14.3518	19.1324	14.7478	18.7787	15.0441	17.9953	14.9019	14.6876	16.3423	14.6926
-11	23.088	21.0179	21.3411	16.702	17.5816	14.3292	13.2222	15.3227	16.0472	22.5528	20.3145	22.9646	12.9662	11.5297	14.4076	12.151	14.1738	12.3426	22.0125	11.8545	21.108	12.6981	14.8988	15.1066	15.8773	16.1799	16.7952	17.1702	16.8843	18.0713	13.2208	12.9823	13.2448	11.6891	16.1952	12.807
-12	23.1105	22.0155	22.6527	15.3916	15.5623	15.6767	16.6395	16.5912	15.9564	22.2815	20.3678	20.9347	13.6022	13.9971	14.7322	13.982	13.093	15.5011	22.9815	24.5552	23.3346	13.1446	15.6515	17.0004	15.2258	16.4058	16.8472	26.671	19.457	24.8202	14.4551	13.5361	11.6294	14.5138	13.3905	13.5196
-13	18.6775	18.793	18.8001	15.5305	14.8717	14.2957	13.7762	15.3382	13.8587	22.6643	19.1275	24.4084	16.2501	14.973	12.6503	14.3315	13.0595	13.8137	25.428	22.5663	25.4411	14.0019	13.8811	15.189	12.3497	14.3919	16.3819	18.3184	23.0179	16.9522	13.1636	11.8788	17.321	14.1741	13.4038	18.9893
* the value was abandoned
[truncated: 14 more columns]

## Sheet: Fig. 3
Fig. 2h
Raw data	WT									N1022.65A									Q1744.60A									F1784.64A
GnRH log[M]	1			2			3			1			2			3			1			2			3			1			2			3
-6	2333.98	2279.31	2317	2713.29	2350.99	2590.17	2566.68	2593.81	2426.27	1382.95	1630.75	1498.94	2596.18	2243.9	2711.61	1436.28	1368.52	1391.24	1498.71	1430.84	1488.54	1407.53	1471.9	1554.61	1607.16	1509.16	1633.49	2298.66	2392.72	5853.635*	1785.06	1867.79	1807.93	1763.61	1986.1	1561.11
-7	2390.34	2529.77	2417	2332.78	2246.09	2361.85	2398.59	2307.92	2327.25	520.052	764.155	646.998	1254.78	1433.12	1423.89	567.515	692.438	638.045	1296.58	1423.92	1260.62	1374.79	1351.2	1396.88	1330.08	1297.54	1388.43	1268.59	1304.05	1477.88	1562.58	1570.88	1509.92	1168.6	1175.54	1080.24
-8	1985.29	1886.66	1913	1948.96	2338.56	2014.52	1898.48	2275.02	1924.69	170.825	284.573	278.317	392.135	274.451	604.442	156.731	220.691	267.83	636.331	745.204	609.595	643.464	781.64	648.977	903.846	780.372	855.924	849.358	972.334	1334.09	617.895	629.802	644.842	548.393	528.42	533.921
-9	882.173	728.011	786.7	928.65	955.137	920.496	1011.3	1033.57	1103.98	199.51	234.665	192.283	516.822	298.668	558.477	216.106	202.223	225.942	283.829	344.932	265.59	382.975	394.134	415.148	436.737	393.252	413.695	298.979	645.823	471.066	383.02	366.382	396.409	401.528	381.922	409.816
-10	504.408	528.344	514.5	422.572	387.717	339.122	372.167	402.735	342.822	219.401	258.35	281.603	569.797	471.486	497.153	171.332	225.517	246.74	293.154	209.417	228.929	298.166	373.971	357.461	263.167	336.942	345.336	227.096	239.973	406.814	409.387	357.333	351.111	381.47	381.201	396.037
-11	533.356	485.534	493	426.148	448.592	365.607	334.378	387.499	405.821	255.197	186.605	242.849	355.58	571.706	541.595	169.324	274.241	253.902	278.238	265.794	261.17	234.478	307.343	402.602	341.736	379.125	397.552	188.203	387.71	461.854	374.049	378.012	408.247	399.69	322.481	415.72
-12	533.874	508.579	523.3	392.713	397.069	399.987	420.798	419.578	403.523	280.544	255.414	244.804	486.081	439.953	571.311	251.467	239.502	270.053	260.554	323.599	327.857	324.097	293.645	405.881	376.219	379.239	414.672	271.624	352.437	671.874	358.502	338.419	327.544	356.956	385.014	347.522
-13	431.469	434.137	434.3	396.259	379.448	364.753	348.39	387.891	350.475	344.852	326.367	329.024	522.053	328.647	542.932	348.596	356.498	298.539	364.133	327.854	332.769	356.399	364.765	340.589	389.381	420.977	442.968	245.05	247.39	373.179	394.747	320.735	400.732	320.013	356.694	375.073
								Control(WT)		N1022.65A									Q1744.60A									F1784.64A
								GnRH log[M]		1			2			3			1			2			3			1			2			3
									-6	2737.9	2608.43	2418.17	4761.02	4516.48	4463.59	2713.29	2350.99	2590.17	2737.9	2608.43	2418.17	2713.29	2350.99	2590.17	2566.68	2593.81	2426.27	2737.9	2608.43	2418.17	2713.29	2350.99	2590.17	2566.68	2593.81	2426.27
									-7	2413.98	2179.6	2286.63	4491.77	3526.23	4950.36	2332.78	2246.09	2361.85	2413.98	2179.6	2286.63	2332.78	2246.09	2361.85	2398.59	2307.92	2327.25	2413.98	2179.6	2286.63	2332.78	2246.09	2361.85	2398.59	2307.92	2327.25
									-8	2064.97	1786.03	2201.41	3105.7	2942.26	3250.99	1948.96	2338.56	2014.52	2064.97	1786.03	2201.41	1948.96	2338.56	2014.52	1898.48	2275.02	1924.69	2064.97	1786.03	2201.41	1948.96	2338.56	2014.52	1898.48	2275.02	1924.69
									-9	692.629	802.042	836.96	1363.02	1451.91	1372.94	928.65	955.137	920.496	692.629	802.042	836.96	928.65	955.137	920.496	1011.3	1033.57	1103.98	692.629	802.042	836.96	928.65	955.137	920.496	1011.3	1033.57	1103.98
									-10	354.702	378.703	325.901	555.787	526.847	534.623	422.572	387.717	339.122	354.702	378.703	325.901	422.572	387.717	339.122	372.167	402.735	342.822	354.702	378.703	325.901	422.572	387.717	339.122	372.167	402.735	342.822
									-11	436.165	301.702	346.17	519.048	559.08	546.318	426.148	448.592	365.607	436.165	301.702	346.17	426.148	448.592	365.607	334.378	387.499	405.821	436.165	301.702	346.17	426.148	448.592	365.607	334.378	387.499	405.821
									-12	436.529	487.24	330.338	587.688	517.887	472.741	392.713	397.069	399.987	436.529	487.24	330.338	392.713	397.069	399.987	420.798	419.578	403.523	436.529	487.24	330.338	392.713	397.069	399.987	420.798	419.578	403.523
									-13	415.097	424.691	359.473	544.617	527.977	515.243	396.259	379.448	364.753	415.097	424.691	359.473	396.259	379.448	364.753	348.39	387.891	350.475	415.097	424.691	359.473	396.259	379.448	364.753	348.39	387.891	350.475
Response data	WT									N1022.65A									Q1744.60A									F1784.64A
GnRH log[M]	1			2			3			1			2			3			1			2			3			1			2			3
-6	101.034	98.6675	100.299	106.342	92.142	101.516	101.493	102.566	95.941	53.4335	63.0077	57.9151	56.6852	48.9935	59.2054	56.2918	53.6364	54.5268	57.9064	55.2838	57.5133	55.1651	57.6881	60.9296	63.5512	59.6763	64.5923	88.8142	92.4486	226.1691*	69.9617	73.2041	70.8579	69.7376	78.5355	61.7304
-7	103.473	109.509	104.628	91.4285	88.0307	92.5677	94.8466	91.2613	92.0256	20.0935	29.5249	24.9983	27.397	31.2908	31.0894	22.2426	27.1386	25.0068	50.0962	55.0164	48.7069	53.882	52.9573	54.7478	52.5947	51.3081	54.9023	49.0149	50.3851	57.1013	61.2421	61.5673	59.1781	46.2093	46.484	42.7154
-8	85.9397	81.6702	82.8104	76.3855	91.6548	78.955	75.0707	89.9603	76.1072	6.60022	10.9952	10.7534	8.5619	5.99238	13.1974	6.14274	8.64952	10.497	24.5862	28.7927	23.5532	25.2192	30.6348	25.4353	35.7404	30.8579	33.8454	32.817	37.5684	51.5458	24.2171	24.6837	25.2732	21.6849	20.8951	21.1126
-9	38.1877	31.5143	34.0549	36.3965	37.4346	36.0769	39.9894	40.8699	43.6541	7.70855	9.06683	7.4293	11.2843	6.52114	12.1938	8.46981	7.92571	8.8553	10.9664	13.3272	10.2617	15.0099	15.4473	16.2709	17.2697	15.5502	16.3586	11.5518	24.9529	18.2008	15.0117	14.3596	15.5364	15.8775	15.1022	16.2052
-10	21.8349	22.8711	22.2718	16.5618	15.1957	13.2912	14.7165	15.9252	13.5561	8.47707	9.98195	10.8804	12.441	10.2945	10.8549	6.715	8.83868	9.67044	11.3267	8.09131	8.84521	11.686	14.657	14.0099	10.4063	13.3236	13.6555	8.7744	9.27193	15.7182	16.045	14.0049	13.7611	15.0843	15.0737	15.6603
-11	23.088	21.0179	21.3411	16.702	17.5816	14.3292	13.2222	15.3227	16.0472	9.86013	7.20994	9.38304	7.76375	12.4827	11.8252	6.63628	10.7483	9.95116	10.7504	10.2696	10.0909	9.18987	12.0457	15.7791	13.5131	14.9916	15.7202	7.27166	14.9801	17.8448	14.6601	14.8154	16.0004	15.8048	12.7518	16.4386
-12	23.1105	22.0155	22.6527	15.3916	15.5623	15.6767	16.6395	16.5912	15.9564	10.8395	9.86852	9.45858	10.6131	9.60597	12.474	9.85573	9.38676	10.5841	10.0671	12.503	12.6675	12.7023	11.5088	15.9077	14.8767	14.9961	16.3972	10.4948	13.6172	25.9594	14.0508	13.2636	12.8374	14.115	15.2245	13.7419
-13	18.6775	18.793	18.8001	15.5305	14.8717	14.2957	13.7762	15.3382	13.8587	13.3242	12.6099	12.7126	11.3985	7.17569	11.8544	13.6625	13.9722	11.7006	14.0692	12.6674	12.8573	13.9683	14.2962	13.3487	15.3971	16.6465	17.5161	9.46808	9.55848	14.4187	15.4713	12.5705	15.7058	12.6541	14.1046	14.8314
* the value was abandoned

## Sheet: Fig. 5
Fig. 5c
Raw data	WT									M1253.36A									F2726.40L									F2726.40V									W2806.48F									Y3237.53F
GnRH log[M]	1			2			3			1			2			3			1			2			3			1			2			3			1			2			3			1			2
-5																			1823.21	1970.02	1925.93	2081.33	2331.37	2249.53				536.604	579.053	601.275				1327.02	1236.31	1181.17
-6	2333.98	2279.31	2317	2713.29	2350.99	2590.17	2566.68	2593.81	2426.27	363.958	267.535	423.3	400.6	385.849	387.161	399.939	338.125	395.056	2035.89	2068.99	1998.65	1986.21	2805.26	1270.49	5591.56	5331.88	6294.08	589.153	574.135	584.494	572.05	467.084	583.1	1214.8	1210.81	1392.58	522.844	445.591	487.3	375.686	437.312	384.199	352.164	349.283	344.21	971.536	1085.31	975.5	975.639
-7	2390.34	2529.77	2417	2332.78	2246.09	2361.85	2398.59	2307.92	2327.25	467.138	302.603	298.2	489.926	394.014	388.238	377.492	416.326	423.428	2271.89	2173.41	2377.25	2508.69	2575.13	2609.7	5308.4	4326.2	6410.09	558.829	582.116	618.284	436.787	430.611	412.4	1314.17	1213.94	1297.85	385.18	502.83	510.2	353.266	442.358	453.784	377.118	335.95	394.365	896.977	407.821*	918	719.593
-8	1985.29	1886.66	1913	1948.96	2338.56	2014.52	1898.48	2275.02	1924.69	442.523	374.035	358.9	456.712	390.052	469.687	332.751	331.673	424.354	1691.15	1693.54	1696.18	1940.83	1344.97	2013.85	5347.83	4031.35	4567.96	535.568	612.705	605.571	521.739	452.207	489.7	1105.35	635.484	1209.78	411.535	430.986	410.1	430.675	425.425	372.574	349.066	388.262	409.87	577.591	572.303	567.2	566.185
-9	882.173	728.011	786.7	928.65	955.137	920.496	1011.3	1033.57	1103.98	372.645	402.645	356.3	400.75	429.731	428.944	396.178	376.02	404.72	954.369	894.494	874.711	1421.78	1321.05	1322.37	3140.41	3275.28	3012.22	538.092	559.858	520.917	331.223	421.193	451.2	1052.13	1181.07	1198.92	333.304	358.744	338.7	462.259	466.878	391.427	363.85	416.527	349.952	315.894	329.19	320.1	386.504
-10	504.408	528.344	514.5	422.572	387.717	339.122	372.167	402.735	342.822	352.794	388.082	421	403.466	442.171	517.392	374.846	391.496	328.887	528.702	556.526	513.452	703.373	669.604	679.892	1188.76	1296.12	1149.62	492.793	474.715	568.182	353.209	323.804	301.2	1035.57	916.991	989.745	385.778	439.376	445.9	368.419	374.973	402.473	377.137	359.106	344.9	354.597	304.202	342.1	396.338
-11	533.356	485.534	493	426.148	448.592	365.607	334.378	387.499	405.821	358.138	349.346	346.7	401.176	384.358	447.135	363.903	362.657	375.859	542.502	582.649	596.087	601.682	649.362	567.799	496.373	534.216	524.683	571.183	563.857	555.038	348.615	391.514	378.9	1001.63	975.834	954.124	391.222	362.827	387	447.028	452.548	445.496	423.186	377.542	358.593	277.089	233.256	265.4	371.022
-12	533.874	508.579	523.3	392.713	397.069	399.987	420.798	419.578	403.523	401.638	403.674	415.2	365.471	431.157	367.114	369.303	345.719	341.421	514.166	511.492	514.336	566.382	456.124	421.532	467.618	557.377	527.818	533.823	576.565	508.542	441.467	374.777	354.2	1046.12	1021.81	1016.73	440.218	473.969	487	442.433	460.411	427.095	360.986	379.666	363.426	409.417	436.491	423.5	398.692
-13	431.469	434.137	434.3	396.259	379.448	364.753	348.39	387.891	350.475	374.453	316.513	387.2	381.487	383.264	443.136	407.443	323.787	355.923							512.338	513.09	526.248				367.383	402.786	383.2				349.775	442.044	412.3	440.375	397.12	395.526	409.974	413.735	398.167	390.71	383.853	390.2	344.308
								Control(WT)		M1253.36A									F2726.40L									F2726.40V									W2806.48F									Y3237.53F
								GnRH log[M]		1			2			3			1			2			3			1			2			3			1			2			3			1			2
									-5										2110.92	2043.88	2019.69	2177.23	2490.82	2531.8				2110.92	2043.88	2019.69	2110.92	2043.88	2019.69	1875.72	2184.71	2085.02
									-6	2048.98	2093.35	2049.79	2713.29	2350.99	2590.17	2566.68	2593.81	2426.27	2378.04	2045.3	1923.94	2776.76	3398.32	3628.55	4761.02	4516.48	4463.59	2378.04	2045.3	1923.94	2378.04	2045.3	1923.94	2109.8	1919.47	1983.24	2048.98	2093.35	2049.79	2713.29	2350.99	2590.17	2566.68	2593.81	2426.27	1889	1770	1853	2713.29
									-7	1905.47	1789.72	1867.96	2332.78	2246.09	2361.85	2398.59	2307.92	2327.25	2054.71	1996.47	1823.64	2662.07	2714.95	3411.16	4491.77	3526.23	4950.36	2054.71	1996.47	1823.64	2054.71	1996.47	1823.64	1815.66	1886.07	1757.4	1905.47	1789.72	1867.96	2332.78	2246.09	2361.85	2398.59	2307.92	2327.25	1731	1694	1775	2332.78
									-8	1480.86	1580.7	1417.63	1948.96	2338.56	2014.52	1898.48	2275.02	1924.69	1190.41	1118.65	1198.24	2638.67	1971.32	2400.13	3105.7	2942.26	3250.99	1190.41	1118.65	1198.24	1190.41	1118.65	1198.24	1565.43	1410.85	1578.68	1480.86	1580.7	1417.63	1948.96	2338.56	2014.52	1898.48	2275.02	1924.69	968.9	1274	1187	1948.96
									-9	745.257	629.135	595.141	928.65	955.137	920.496	1011.3	1033.57	1103.98	659.91	600.157	558.869	999.627	1031.8	951.411	1363.02	1451.91	1372.94	659.91	600.157	558.869	659.91	600.157	558.869	835.164	880.021	829.78	745.257	629.135	595.141	928.65	955.137	920.496	1011.3	1033.57	1103.98	525.5	520.5	523.4	928.65
									-10	382.569	446.009	358.76	422.572	387.717	339.122	372.167	402.735	342.822	594.419	531.812	561.477	734.644	655.855	676.685	555.787	526.847	534.623	594.419	531.812	561.477	594.419	531.812	561.477	658.12	669.45	690.47	382.569	446.009	358.76	422.572	387.717	339.122	372.167	402.735	342.822	419.7	474.2	465.2	422.572
									-11	475.273	418.305	277.483	426.148	448.592	365.607	334.378	387.499	405.821	547.281	557.084	520.597	609.96	503.45	608.415	519.048	559.08	546.318	547.281	557.084	520.597	547.281	557.084	520.597	665.831	732.878	690.655	475.273	418.305	277.483	426.148	448.592	365.607	334.378	387.499	405.821	408.5	398.3	400.2	426.148
									-12	665.704	443.809	408.424	392.713	397.069	399.987	420.798	419.578	403.523	581.812	522.257	506.764	620.859	664.535	774.53	587.688	517.887	472.741	581.812	522.257	506.764	581.812	522.257	506.764	701.484	621.525	425.61	665.704	443.809	408.424	392.713	397.069	399.987	420.798	419.578	403.523	447.2	453.9	435.6	392.713
									-13	362.983	407.093	486.484	396.259	379.448	364.753	348.39	387.891	350.475							544.617	527.977	515.243										362.983	407.093	486.484	396.259	379.448	364.753	348.39	387.891	350.475	493.2	439.9	465.4	396.259
Response data	WT									M1253.36A									F2726.40L									F2726.40V									W2806.48F									Y3237.53F
GnRH log[M]	1			2			3			1			2			3			1			2			3			1			2			3			1			2			3			1			2
-5																			88.5845	95.7174	93.575	86.7222	97.1405	93.7306										64.796	60.3669	57.6744
-6	101.034	98.6675	100.299	106.342	92.142	101.516	101.493	102.566	95.941	17.6333	12.9617	20.5083	15.7007	15.1226	15.174	15.8146	13.3703	15.6216	98.918	100.526	97.1084	82.7588	116.886	52.9372	122.086	116.417	137.425	28.6252	27.8955	28.3988	27.7942	22.6942	28.3311	59.3163	59.1213	67.9971	25.3311	21.5883	23.609	14.7242	17.1395	15.0579	13.9255	13.8116	13.611	52.8775	59.07	53.0933	38.2381
-7	103.473	109.509	104.628	91.4285	88.0307	92.5677	94.8466	91.2613	92.0256	22.6322	14.6607	14.4474	19.2016	15.4426	15.2162	14.927	16.4626	16.7434	110.384	105.6	115.504	104.529	107.297	108.737	115.904	94.4586	139.958	27.1518	28.2833	30.0406	21.2222	20.9221	20.0373	64.1683	59.2747	63.3714	18.6614	24.3614	24.7185	13.8455	17.3373	17.7851	14.9122	13.2843	15.5942	48.8195	22.1963534107402*	49.9637	28.203
-8	85.9397	81.6702	82.8104	76.3855	91.6548	78.955	75.0707	89.9603	76.1072	21.4396	18.1215	17.3882	17.8999	15.2873	18.4084	13.1578	13.1152	16.7801	82.1679	82.2842	82.4125	80.8679	56.0404	83.9102	116.765	88.0208	99.7372	26.0217	29.7695	29.4229	25.3497	21.9714	23.7931	53.972	31.0295	59.071	19.9383	20.8807	19.8688	16.8794	16.6736	14.6023	13.803	15.3529	16.2073	31.4363	31.1486	30.8708	22.1904
-9	38.1877	31.5143	34.0549	36.3965	37.4346	36.0769	39.9894	40.8699	43.6541	18.0541	19.5076	17.2622	15.7066	16.8424	16.8116	15.6659	14.8688	16.0037	46.3699	43.4608	42.4996	59.2409	55.0438	55.0988	68.5679	71.5127	65.7691	26.1443	27.2019	25.3098	16.0931	20.4645	21.9225	51.3737	57.6693	58.5411	16.1481	17.3807	16.4095	18.1173	18.2983	15.3412	14.3876	16.4706	13.838	17.1931	17.9167	17.422	15.1482
-10	21.8349	22.8711	22.2718	16.5618	15.1957	13.2912	14.7165	15.9252	13.5561	17.0924	18.802	20.3969	15.813	17.33	20.2781	14.8224	15.4808	13.005	25.6881	27.0399	24.9471	29.3072	27.9002	28.3288	25.9555	28.2996	25.1008	23.9434	23.065	27.6062	17.1614	15.7327	14.6344	50.5648	44.7749	48.3274	18.6904	21.2872	21.6032	14.4394	14.6963	15.7741	14.913	14.2	13.6382	19.2996	16.5567	18.6194	15.5336
-11	23.088	21.0179	21.3411	16.702	17.5816	14.3292	13.2222	15.3227	16.0472	17.3513	16.9253	16.7971	15.7233	15.0641	17.5245	14.3897	14.3404	14.8625	26.3585	28.3092	28.9621	25.0701	27.0568	23.6583	10.8378	11.6641	11.456	27.7521	27.3961	26.9677	16.9382	19.0225	18.4096	48.9079	47.6481	46.5881	18.9541	17.5785	18.7496	17.5203	17.7367	17.4603	16.7339	14.929	14.1797	15.081	12.6954	14.4448	14.5414
-12	23.1105	22.0155	22.6527	15.3916	15.5623	15.6767	16.6395	16.5912	15.9564	19.4588	19.5575	20.1159	14.3239	16.8983	14.3883	14.6032	13.6706	13.5007	24.9818	24.8519	24.9901	23.5992	19.0052	17.5638	10.21	12.1698	11.5244	25.9369	28.0136	24.7085	21.4496	18.2093	17.2095	51.08	49.8931	49.6452	21.328	22.9632	23.5945	17.3402	18.0449	16.7391	14.2743	15.013	14.3708	22.2832	23.7568	23.0497	15.6259
-13	18.6775	18.793	18.8001	15.5305	14.8717	14.2957	13.7762	15.3382	13.8587	18.1417	15.3346	18.7593	14.9516	15.0212	17.3678	16.1114	12.8034	14.0741							11.1864	11.2028	11.4901				17.85	19.5702	18.6185				16.9461	21.4164	19.9754	17.2596	15.5643	15.5018	16.2114	16.3602	15.7446	21.2651	20.8919	21.2373	13.4944
* the value was abandoned
[truncated: 14 more columns]

## Sheet: Supplementary Fig. 1
Supplemenatary Fig. 1b
WT
Cy5-GnRH (nM)	Fluorescent Intensity
	total binding (TB)						non-specific binding (NSB)
	1			2			1			2
0	73974	67108	77947	73551	61546	65123	84083	80145	77897	73314	75180	77847
0.5	78211	76635	77749	69837	75759	81371	63016	71773	75854	86359	78555	89079
1	72063	86745	88606	75760	66800	72207	66317	64552	58609	83558	73481	71386
5	81367	86646	89183	73931	66831	66654	79515	75535	69660	68699	63368	66955
10	78609	87730	79847	64479	81745	65220	71902	74141	71495	83590	75100	75565
25	88551	74783	90377	70923	67847	83033	82188	69641	71592	69353	72981	69990
50	105380	92350	89781	76738	74790	81078	83685	84332	74102	78059	83198	70414
75	95301	85634	108300	91017	89540	100298	77500	69924	80234	79272	79184	77404
100	103027	91696	94707	86550	96182	90251	80283	74778	72605	88070	84209	74244
Supplemenatary Fig. 1c
P1283.39K
Cy5-GnRH (nM)	Fluorescent Intensity
	total binding (TB)						non-specific binding (NSB)
	1			2			1			2
0	81325	76888	84710	83922	86551	76040	88659	78444	84102	87393	83680	73409
0.5	90011	87319	84612	80398	85887	84063	80595	77354	78895	79716	80587	80405
1	91005	91000	88645	88531	68670	85503		81230	80064	70507	77213	73814
5	104450	93025	82776	90574	89283	90871	77761	79846	76137	83666	85008	81125
10	99800	106458	92482	78618	76098	99187	90091	81816	85942	78200	93816	91453
25	99667	96516	100258	91027	94518	108211	83880	83970	84073	89655	91706	83514
50	102949	109193	94527	87634	100598	104717	90907	90899	91150	86126	86420	91028
75	101540	106758	103560	107869	99280	107850	97786	85727	81375		99149	96920
100	92672	105945	99456	108364	107090	101247	86186	87617	91184	90154	95337	99805
Supplemenatary Fig. 1d
Competition binding
P1283.39K
Cy5-GnRH log[M]	Fluorescent Intensity
	1			2
-10.6106	122353	123911	104507	101905	118712	107085
-10.0876	110395	107718	110702	139631	112292	80903
-9.6106	112830	127696	101276	123259	115213	102505
-9.0876	108732	116562	101427	128344	118750	119791
-8.6106	100905	116443	97993	105346	94692	120675
-8.0876	94268	114392	110194	108227	134920	118473
-7.6106	96899	95841	100333	92509	117388	116796
-7.0876	100602	105798	94828	94263	92230	113780
-6.6106	84637	93959	92757	94909	86252	89243
-6.0876	93581	71632	84529	87383	85491	117551
Supplemenatary Fig. 1e
Raw data	WT									P1283.39K
GnRH log[M]	1			2			3			1			2			3
-6	2333.98	2279.31	2317	2713.29	2350.99	2590.17	2566.68	2593.81	2426.27	515.196	441.415	473.261	416.841	408.484	395.671	364.603	382.638	411.846
-7	2390.34	2529.77	2417	2332.78	2246.09	2361.85	2398.59	2307.92	2327.25	438.5	468.631	548.678	407.111	390.851	385.502	415.603	415.209	405.446
-8	1985.29	1886.66	1913	1948.96	2338.56	2014.52	1898.48	2275.02	1924.69	487.574	473.833	472.739	409.764	363.926	395.179	398.87	386.117	406.097
-9	882.173	728.011	786.7	928.65	955.137	920.496	1011.3	1033.57	1103.98	471.953	392.677	424.338	377.298	386.525	387.008	384.656	378.382	354.972
-10	504.408	528.344	514.5	422.572	387.717	339.122	372.167	402.735	342.822	409.894	444.318	440.23	420.234	429.878	372.596	402.384	412.997	342.906
-11	533.356	485.534	493	426.148	448.592	365.607	334.378	387.499	405.821	436.256	441.418	519.158	355.136	366.25	345.977	352.443	408.395	364.306
-12	533.874	508.579	523.3	392.713	397.069	399.987	420.798	419.578	403.523	500.951	481.655	437.396	394.862	374.928	411.769	358.494	386.336	380.008
-13	431.469	434.137	434.3	396.259	379.448	364.753	348.39	387.891	350.475	471.915	440.877	425.808	408.614	444.265	384.442	351.724	390.116	377.52
							Control(WT)			P1283.39K
							GnRH log[M]			1			2			3
									-6	2048.98	2093.35	2049.79	2713.29	2350.99	2590.17	2566.68	2593.81	2426.27
									-7	1905.47	1789.72	1867.96	2332.78	2246.09	2361.85	2398.59	2307.92	2327.25
									-8	1480.86	1580.7	1417.63	1948.96	2338.56	2014.52	1898.48	2275.02	1924.69
									-9	745.257	629.135	595.141	928.65	955.137	920.496	1011.3	1033.57	1103.98
									-10	382.569	446.009	358.76	422.572	387.717	339.122	372.167	402.735	342.822
									-11	475.273	418.305	277.483	426.148	448.592	365.607	334.378	387.499	405.821
									-12	665.704	443.809	408.424	392.713	397.069	399.987	420.798	419.578	403.523
									-13	362.983	407.093	486.484	396.259	379.448	364.753	348.39	387.891	350.475
Response data	WT									P1283.39K
GnRH log[M]	1			2			3			1			2			3
-6	101.034	98.6675	100.299	106.342	92.142	101.516	101.493	102.566	95.941	24.9605	21.386	22.9289	16.3372	16.0097	15.5075	14.4174	15.1305	16.2855
-7	103.473	109.509	104.628	91.4285	88.0307	92.5677	94.8466	91.2613	92.0256	21.2447	22.7045	26.5827	15.9559	15.3186	15.1089	16.434	16.4184	16.0324
-8	85.9397	81.6702	82.8104	76.3855	91.6548	78.955	75.0707	89.9603	76.1072	23.6223	22.9566	22.9036	16.0599	14.2633	15.4882	15.7724	15.2681	16.0581
-9	38.1877	31.5143	34.0549	36.3965	37.4346	36.0769	39.9894	40.8699	43.6541	22.86549*	19.02465*	20.55862*	14.7874	15.149	15.168	15.2103	14.9622	14.0365
-10	21.8349	22.8711	22.2718	16.5618	15.1957	13.2912	14.7165	15.9252	13.5561	19.8588	21.5266	21.3285	16.4702	16.8482	14.6031	15.9113	16.331	13.5594
-11	23.088	21.0179	21.3411	16.702	17.5816	14.3292	13.2222	15.3227	16.0472	21.136	21.3861	25.1525	13.9188	14.3544	13.5598	13.9365	16.149	14.4056
-12	23.1105	22.0155	22.6527	15.3916	15.5623	15.6767	16.6395	16.5912	15.9564	24.2704	23.3355	21.1912	15.4758	14.6945	16.1384	14.1758	15.2767	15.0265
-13	18.6775	18.793	18.8001	15.5305	14.8717	14.2957	13.7762	15.3382	13.8587	22.8637	21.3599	20.6298	16.0148	17.412	15.0674	13.9081	15.4262	14.9281
* the value was abandoned

## Sheet: Supplementary Fig. 2c
Supplementary Fig. 2c
	Raw DSF Traces			Frist Derivative
	Temperature (℃)	Fluorescence (a.u.)		Temperature (℃)	dRFU/dT
	20	5460.08		20	18.73
	20.5	5441.34		20.5	40.59
	21	5422.61		21	37.46
	21.5	5403.88		21.5	37.46
	22	5385.15		22	37.46
	22.5	5366.42		22.5	37.23
	23	5347.69		23	38.82
	23.5	5327.53		23.5	40.6
	24	5306.95		24	43.44
	24.5	5284.14		24.5	45.81
	25	5261.25		25	47.55
	25.5	5236.79		25.5	48.13
	26	5213.44		26	46.37
	26.5	5190.44		26.5	44.41
	27	5168.65		27	45.34
	27.5	5144.98		27.5	46.95
	28	5121.81		28	47.38
	28.5	5097.39		28.5	49.44
	29	5072.27		29	52.41
	29.5	5045.28		29.5	52.95
	30	5019.33		30	53.49
	30.5	4991.63		30.5	55.52
	31	4963.97		31	56.36
	31.5	4935.43		31.5	56.02
	32	4907.91		32	56.07
	32.5	4879.29		32.5	56.55
	33	4851.3		33	57.31
	33.5	4821.82		33.5	59.06
	34	4792.04		34	62.13
	34.5	4759.6		34.5	66.21
	35	4726.31		35	66.6
	35.5	4693.19		35.5	65.88
	36	4660.36		36	66.1
	36.5	4627.29		36.5	64.74
	37	4595.69		37	62.55
	37.5	4564.23		37.5	64.3
	38	4531.24		38	66.89
	38.5	4497.46		38.5	68.54
	39	4462.83		39	69.65
	39.5	4428.24		39.5	67.95
	40	4395.41		40	62.69
	40.5	4365.8		40.5	56.08
	41	4339.45		41	48.6
	41.5	4317.01		41.5	42.22
	42	4296.72		42	39.28
	42.5	4277.32		42.5	38.98
	43	4257.58		43	39.55
	43.5	4237.74		43.5	40.24
	44	4217.42		44	40.44
	44.5	4197.48		44.5	39.42
	45	4178.08		45	37.98
	45.5	4159.55		45.5	36.15
	46	4141.89		46	34.78
	46.5	4124.84		46.5	32.89
	47	4109.03		47	30.63
	47.5	4094.06		47.5	29.48
	48	4079.48		48	28.78
	48.5	4065.31		48.5	27.48
	49	4051.7		49	28.59
	49.5	4036.69		49.5	29.94
	50	4022.03		50	29.1
	50.5	4007.54		50.5	28.91
	51	3993.16		51	28.59
	51.5	3979.19		51.5	26.26
	52	3966.78		52	24.96
	52.5	3954.13		52.5	24.52
	53	3942.41		53	22.7
	53.5	3931.33		53.5	21.31
	54	3920.65		54	23.2
	54.5	3907.88		54.5	26.65
	55	3894		55	29.79
	55.5	3878.01		55.5	33.54
	56	3860.45		56	38
	56.5	3840.78		56.5	37.11
	57	3824.09		57	31.08
	57.5	3809.72		57.5	25.66
	58	3798.49		58	19.77
	58.5	3789.99		58.5	13.42
	59	3784.8		59	8.94
	59.5	3780.77		59.5	6.57
	60	3778.32		60	3.24
	60.5	3777.52		60.5	0.05
	61	3778.29		61	-3.25
	61.5	3780.79		61.5	-6.74
	62	3784.97		62	-9.83
	62.5	3790.56		62.5	-12.41
	63	3797.51		63	-16.02
	63.5	3806.69		63.5	-20.3
	64	3817.84		64	-24.58
	64.5	3831.39		64.5	-29.74
	65	3847.67		65	-35.46
	65.5	3866.88		65.5	-41.17
	66	3888.97		66	-47.97
	66.5	3914.84		66.5	-54.7
	67	3943.55		67	-60.5
	67.5	3975.32		67.5	-66.44
	68	4009.82		68	-71.15
	68.5	4046.31		68.5	-74.74
	69	4084.58		69	-78.68
	69.5	4124.99		69.5	-82.65
	70	4167.23		70	-86.53
	70.5	4211.54		70.5	-90.68
	71	4257.79		71	-93.89
	71.5	4305.39		71.5	-96.74
	72	4354.62		72	-100.58
	72.5	4405.76		72.5	-102.67
	73	4457.32		73	-104.89
	73.5	4510.98		73.5	-109.73
	74	4566.97		74	-113.79
	74.5	4624.55		74.5	-115.99
	75	4683.13		75	-120
	75.5	4744.3		75.5	-122.22
	76	4805		76	-121.75
	76.5	4866.27		76.5	-123.35
	77	4928.37		77	-124.84
	77.5	4991.16		77.5	-126.3
	78	5055.02		78	-130.53
	78.5	5121.68		78.5	-134.71
	79	5189.36		79	-135.97
	79.5	5257.6		79.5	-137.29
	80	5326.54		80	-137.79
	80.5	5395.33		80.5	-137.74
	81	5464.53		81	-139.54
	81.5	5535.06		81.5	-142.35
	82	5607.1		82	-146.73
	82.5	5681.85		82.5	-151.63
	83	5758.46		83	-154.87
	83.5	5836.13		83.5	-153.94
	84	5912.09		84	-151.07
	84.5	5987.21		84.5	-148.84
	85	6060.75		85	-145.19
	85.5	6132.38		85.5	-140.88
	86	6202.28		86	-141.7
	86.5	6274.16		86.5	-143.29
	87	6344.78		87	-138.25
	87.5	6412.64		87.5	-135.68
	88	6480.63		88	-134.95
	88.5	6546.89		88.5	-128.04
	89	6609.05		89	-124.16
	89.5	6671.8		89.5	-126.69
	90	6735.02		90	-122.78
	90.5	6794.45		90.5	-117.76
	91	6853.53		91	-119.36
	91.5	6913.33		91.5	-116.97
	92	6969.88		92	-109.4
	92.5	7023.46		92.5	-108.31
	93	7078.16		93	-107.31
	93.5	7129.75		93.5	-97.77
	94	7176.39		94	-92.64
	94.5	7222.63		94.5	-89.38
	95	7265.37		95	-82.86
	95.5	7305.39		95.5	-81.49
	96	7341.33		96	-35.26

## Sheet: Supplementary Fig.5
Supplementary Fig. 5
	Time (ns）	RMSD (Å)
		7 TM	Res. 18-33
	0	0.953177	1.74036
	0.002	1.02002	1.75363
	0.004	0.9894	1.61354
	0.006	0.970365	1.44517
	0.008	1.04011	1.47361
	0.01	1.00554	1.52073
	0.012	1.03303	1.71269
	0.014	0.964827	1.45998
	0.016	0.998305	1.63385
	0.018	0.973482	1.58515
	0.02	1.06004	1.74145
	0.022	1.00139	1.82441
	0.024	1.03012	1.93024
	0.026	1.06421	1.96581
	0.028	1.08235	1.82633
	0.03	1.0814	1.74007
	0.032	1.08969	1.77419
	0.034	1.08361	1.94028
	0.036	1.03865	1.64857
	0.038	0.977953	1.7573
	0.04	1.00562	1.60513
	0.042	1.07158	1.82866
	0.044	1.0388	1.60164
	0.046	1.01459	1.57376
	0.048	1.02899	1.625
	0.05	1.01527	1.61905
	0.052	1.01787	1.83554
	0.054	1.05137	1.73305
	0.056	1.07867	1.69701
	0.058	1.04065	1.88943
	0.06	1.10276	1.7117
	0.062	1.02068	1.75359
	0.064	1.09286	1.95304
	0.066	1.1465	2.16107
	0.068	1.03488	1.72565
	0.07	1.04457	1.7515
	0.072	1.1049	1.91361
	0.074	1.1064	1.92392
	0.076	1.11423	2.08196
	0.078	1.1237	1.86962
	0.08	1.06401	1.8929
	0.082	1.04805	1.67811
	0.084	1.22226	2.00072
	0.086	1.06795	1.87186
	0.088	1.08351	1.85993
	0.09	1.17625	1.92136
	0.092	1.09768	1.83238
	0.094	1.06625	1.95776
	0.096	1.07913	1.70713
	0.098	1.04158	1.7157
	0.1	1.0915	1.67542
	0.102	1.07162	1.64775
	0.104	1.052	1.71841
	0.106	0.988428	1.60397
	0.108	1.03451	1.78391
	0.11	1.07417	1.71801
	0.112	1.14781	2.11843
	0.114	1.08496	1.78563
	0.116	1.13108	1.89011
	0.118	1.13183	1.79506
	0.12	1.0847	1.545
	0.122	1.02361	1.74112
	0.124	1.00165	1.52543
	0.126	1.13442	1.70148
	0.128	1.06522	1.67848
	0.13	1.06476	1.91875
	0.132	1.15487	1.83951
	0.134	1.11038	1.80662
	0.136	1.09443	1.76987
	0.138	1.04623	1.58005
	0.14	1.04964	1.52415
	0.142	1.08259	1.6409
	0.144	1.07502	1.60799
	0.146	1.13528	1.63247
	0.148	1.07402	1.6403
	0.15	1.08351	1.73042
	0.152	1.12753	1.76665
	0.154	1.12501	1.70761
	0.156	1.12601	1.72943
	0.158	1.14566	1.69035
	0.16	1.12268	1.63079
	0.162	1.1286	1.7225
	0.164	1.12114	1.77554
	0.166	1.16657	1.90983
	0.168	1.0331	1.53956
	0.17	1.18874	1.7251
	0.172	1.03828	1.65568
	0.174	1.16705	1.67873
	0.176	1.13269	1.72092
	0.178	1.10656	1.86844
	0.18	1.09411	1.68441
	0.182	1.13414	1.83982
	0.184	1.1226	1.78212
	0.186	1.00813	1.74921
	0.188	1.13263	1.75322
	0.19	1.08639	1.77604
	0.192	1.05861	1.77966
	0.194	1.0794	1.67653
	0.196	1.09075	1.81745
	0.198	1.09922	1.6563
	0.2	1.11443	1.96848
	0.202	1.036	1.76807
	0.204	1.10538	1.95101
	0.206	1.07528	1.89291
	0.208	1.04215	1.76125
	0.21	0.993164	1.64164
	0.212	1.06867	1.81139
	0.214	1.04886	1.55115
	0.216	1.06872	1.48957
	0.218	1.08163	1.5575
	0.22	1.11284	1.87881
	0.222	1.04011	1.72959
	0.224	1.07308	1.69606
	0.226	1.0236	1.74582
	0.228	1.12753	1.62168
	0.23	1.0307	1.65403
	0.232	1.07814	1.66656
	0.234	1.04049	1.59784
	0.236	1.03983	1.57118
	0.238	1.02628	1.572
	0.24	1.01176	1.72772
	0.242	1.00591	1.78871
	0.244	1.03452	1.83243
	0.246	1.07952	1.73227
	0.248	1.03692	1.79571
	0.25	1.04812	1.66333
	0.252	1.00592	1.7773
	0.254	1.02166	1.87757
	0.256	1.11178	1.73761
	0.258	1.02318	1.65427
	0.26	1.1022	1.9837
	0.262	1.13645	1.81401
	0.264	1.06048	1.9191
	0.266	1.04149	1.75833
	0.268	1.01804	1.72473
	0.27	1.07963	1.75324
	0.272	1.1056	1.65278
	0.274	0.973747	1.53994
	0.276	1.03709	1.63961
	0.278	0.980345	1.53233
	0.28	1.02583	1.71135
	0.282	1.07077	1.81023
	0.284	1.10078	1.80815
	0.286	1.10662	1.89381
	0.288	1.07287	1.95256
	0.29	1.13521	2.03679
	0.292	1.05377	1.84053
	0.294	1.08925	1.99395
	0.296	1.08115	1.86191
	0.298	1.03887	1.80108
	0.3	1.07072	2.10848
	0.302	1.07498	1.81008
	0.304	1.1284	1.95435
	0.306	1.13361	2.07479
	0.308	1.12601	1.78199
	0.31	1.15064	1.87797
	0.312	1.18956	1.64312
	0.314	1.02977	1.5759
	0.316	1.12631	1.78177
	0.318	1.16058	1.80004
	0.32	1.19281	1.57169
	0.322	1.09006	1.83886
	0.324	1.11925	1.81278
	0.326	1.07076	1.65693
	0.328	1.14207	1.54361
	0.33	1.08285	1.69246
	0.332	1.10794	2.01232
	0.334	1.15997	1.9715
	0.336	1.15294	1.74556
	0.338	1.12631	1.79774
	0.34	1.13412	1.84059
	0.342	1.12469	1.83611
	0.344	1.07724	1.56933
	0.346	1.11497	1.78796
	0.348	1.06099	1.60071
	0.35	1.1221	1.86279
	0.352	1.05296	1.65709
	0.354	1.06694	1.82868
	0.356	1.14273	1.90205
	0.358	1.13037	1.72399
	0.36	1.07088	1.72639
	0.362	1.13248	1.87619
	0.364	1.13989	1.72065
	0.366	1.17813	1.91617
	0.368	1.1323	1.72099
	0.37	1.01674	1.69972
	0.372	1.07551	1.61094
	0.374	1.15822	1.72427
	0.376	1.07332	1.66281
	0.378	1.06363	1.54094
	0.38	1.03226	1.57443
	0.382	1.02579	1.57857
	0.384	1.10288	1.55176
	0.386	1.08095	1.56622
	0.388	1.0875	1.68171
	0.39	1.08044	1.70831
	0.392	1.07576	1.69681
	0.394	1.07456	1.67753
	0.396	1.1248	1.78575
	0.398	1.08444	1.66612
	0.4	1.1185	1.69449
	0.402	1.17054	1.85139
	0.404	1.11477	1.57094
	0.406	1.08647	1.65614
	0.408	1.07174	1.56147
	0.41	1.07565	1.5967
	0.412	1.0835	1.69411
	0.414	1.03889	1.68291
	0.416	1.06926	1.62668
	0.418	1.09588	1.595
	0.42	1.06026	1.59888
	0.422	1.1037	1.56578
	0.424	1.0845	1.56632
	0.426	1.19364	1.84099
	0.428	1.041	1.7184
	0.43	1.05924	1.60706
	0.432	1.09722	1.7283
	0.434	1.10651	1.63555
	0.436	1.13518	1.79997
	0.438	1.14573	1.81617
	0.44	1.06109	1.53042
	0.442	0.974764	1.54871
	0.444	1.04502	1.45074
	0.446	1.04687	1.6833
	0.448	1.06959	1.7423
	0.45	1.06695	1.53724
	0.452	1.05764	1.75738
	0.454	1.07867	1.57899
	0.456	1.13025	1.72459
	0.458	1.01438	1.65123
	0.46	1.10468	1.80942
	0.462	1.09379	1.5859
	0.464	1.12662	1.60414
	0.466	1.08527	1.88303
	0.468	1.09949	1.73611
	0.47	1.12352	1.85474
	0.472	1.13795	1.73536
	0.474	1.12786	1.71844
	0.476	1.13715	1.70618
	0.478	1.12206	1.96885
	0.48	1.26764	2.05434
	0.482	1.16063	1.87118
	0.484	1.08707	1.65114
	0.486	1.04693	1.51787
	0.488	1.06155	1.75919
	0.49	1.1001	1.7657
	0.492	1.09015	1.81853
	0.494	1.06074	1.80026
	0.496	1.08198	1.93145
	0.498	1.07108	1.85515
	0.5	1.05215	1.67175
	0.502	1.01822	1.78979
	0.504	0.978132	1.65413
	0.506	1.03258	1.7332
	0.508	1.08955	1.75995
	0.51	1.07026	1.73463
	0.512	1.05807	1.73753
	0.514	1.04799	1.71013
	0.516	1.05951	1.85878
	0.518	1.00896	1.72532
	0.52	1.03463	1.61546
	0.522	1.06807	1.95841
	0.524	1.12	1.81413
	0.526	1.10111	1.97551
	0.528	1.20835	2.26894
	0.53	1.15228	1.90857
	0.532	1.1373	2.04041
	0.534	1.18696	2.20085
	0.536	1.1494	2.14725
	0.538	1.03773	1.93973
	0.54	1.14364	2.07341
	0.542	1.08581	1.99361
	0.544	1.05611	1.95843
	0.546	1.16122	2.05233
	0.548	1.15634	2.19094
	0.55	1.10903	1.98548
	0.552	1.11057	2.2104
	0.554	1.09504	1.80818
	0.556	1.07802	1.84848
	0.558	1.1133	1.8828
	0.56	1.09649	2.00363
	0.562	1.10475	2.01996
	0.564	1.1991	2.20855
	0.566	1.1022	2.05535
	0.568	1.15814	2.18828
	0.57	1.13821	1.97371
	0.572	1.0953	1.91699
	0.574	1.06834	2.04121
	0.576	1.13063	1.94394
	0.578	1.10451	2.12739
	0.58	1.14479	2.12863
	0.582	1.19179	2.22269
	0.584	1.23066	2.41301
	0.586	1.12557	2.06023
	0.588	1.11554	1.88302
	0.59	1.16307	1.93039
	0.592	1.03333	1.67685
	0.594	1.12343	2.06415
	0.596	1.12969	1.83512
	0.598	1.12175	1.81986
	0.6	1.08903	1.87286
	0.602	1.11166	1.9778
	0.604	1.14768	2.08117
	0.606	1.06811	1.97999
	0.608	1.10458	2.06288
	0.61	1.0111	1.6005
	0.612	1.10025	2.12095
	0.614	1.12199	2.06695
	0.616	1.12955	1.84352
	0.618	1.19531	2.13135
	0.62	1.11978	1.9516
	0.622	1.16113	2.25445
	0.624	1.1383	2.07459
	0.626	1.16966	1.97714
	0.628	1.15186	2.11882
	0.63	1.14281	2.1764
	0.632	1.06478	2.01629
	0.634	1.04294	1.8194
	0.636	1.11088	2.20084
	0.638	1.12228	2.13209
	0.64	1.11129	2.23633
	0.642	1.08073	2.08149
	0.644	1.06998	2.15036
	0.646	1.12566	2.29701
	0.648	1.08637	2.31534
	0.65	1.05494	2.00103
	0.652	1.09328	1.91399
	0.654	1.09829	1.96415
	0.656	1.13977	2.17788
	0.658	1.12992	2.03135
	0.66	1.16132	2.26857
	0.662	1.11529	2.10023
	0.664	1.13681	2.10637
	0.666	1.19834	2.16638
	0.668	1.20196	2.25802
	0.67	1.21806	2.28194
	0.672	1.19389	2.14572
	0.674	1.21066	2.21982
	0.676	1.2226	2.35881
	0.678	1.15307	2.15929
	0.68	1.1688	2.09518
	0.682	1.08961	2.16967
	0.684	1.12015	1.94532
	0.686	1.12848	2.14149
	0.688	1.17993	2.22915
	0.69	1.08269	1.92814
	0.692	1.0298	2.01194
	0.694	1.1019	2.07621
	0.696	1.09752	1.96846
	0.698	1.00235	1.71294
	0.7	1.02294	1.70172
	0.702	1.05583	1.87692
	0.704	1.07838	1.8989
	0.706	1.06822	1.95688
	0.708	1.04142	1.81736
	0.71	1.08266	1.83647
	0.712	1.07045	1.92319
	0.714	1.06407	1.90316
	0.716	1.05412	1.72841
	0.718	1.0101	1.63356
	0.72	1.02667	1.65229
	0.722	1.03363	1.72193
	0.724	1.09103	1.76965
	0.726	1.06177	1.73286
	0.728	1.01606	1.68203
	0.73	1.00488	1.56835
	0.732	1.05398	1.73543
	0.734	1.07535	1.68909
	0.736	1.05381	1.74356
	0.738	1.04199	1.52401
	0.74	1.10249	1.56233
	0.742	1.0494	1.62241
	0.744	1.00227	1.6026
	0.746	1.0502	1.64789
	0.748	1.03336	1.52435
	0.75	1.04325	1.4661
	0.752	1.06438	1.80038
	0.754	1.01675	1.82417
	0.756	1.08432	1.8413
	0.758	1.17789	1.80909
	0.76	1.0549	1.76798
	0.762	1.07853	1.96628
	0.764	1.07629	1.98106
	0.766	1.05433	1.92521
	0.768	1.12122	2.07815
	0.77	1.0544	2.01229
	0.772	1.07734	2.03168
	0.774	1.15955	2.37687
	0.776	1.09402	2.11501
	0.778	1.05417	1.87344
	0.78	1.05941	2.08616
	0.782	1.05086	2.07532
	0.784	1.0467	1.98924
	0.786	1.09073	1.8507
	0.788	1.11132	2.00688
	0.79	1.15976	2.15845
	0.792	1.07399	2.22552
	0.794	1.01884	1.87246
	0.796	1.04922	2.17678
	0.798	1.10046	2.02435
	0.8	1.05767	2.10421
	0.802	1.12192	2.32928
	0.804	1.03471	1.99244
	0.806	1.01659	1.87182
	0.808	1.05133	2.01628
	0.81	0.976488	1.63277
	0.812	0.966877	1.68393
	0.814	0.990916	1.85435
	0.816	1.01063	1.8544
	0.818	1.02967	1.93006
	0.82	1.04595	1.94986
	0.822	1.09396	2.07576
	0.824	0.998356	1.84156
	0.826	1.08822	1.97379
	0.828	1.02184	1.82046
	0.83	1.04011	2.04731
	0.832	1.03131	1.95363
	0.834	1.029	1.88539
	0.836	1.06906	1.76315
	0.838	1.03174	1.75797
	0.84	1.06033	1.76854
	0.842	1.05355	1.82264
	0.844	1.0214	1.76181
	0.846	1.05731	1.70679
	0.848	1.10856	1.97428
	0.85	1.13306	1.79029
	0.852	1.07543	1.79182
	0.854	0.992325	1.48308
	0.856	1.06699	1.6862
	0.858	1.10248	1.7725
	0.86	1.05798	1.93088
	0.862	1.0254	1.77494
	0.864	1.05761	1.86835
	0.866	1.09857	2.01549
	0.868	0.980038	1.72105
	0.87	1.05607	1.72779
	0.872	1.08182	1.96779
	0.874	1.14036	2.20753
	0.876	1.09518	2.0039
	0.878	1.0831	1.9264
	0.88	1.04736	1.76503
	0.882	1.01789	1.71706
	0.884	1.01635	1.70771
	0.886	1.06906	1.76503
	0.888	1.03532	1.60157
	0.89	1.10396	1.51568
	0.892	0.974118	1.35378
	0.894	0.99171	1.58723
	0.896	0.991466	1.52655
	0.898	1.02049	1.37851
	0.9	1.03463	1.67089
	0.902	0.976808	1.31879
	0.904	0.947628	1.51935
	0.906	1.0145	1.56742
	0.908	1.02128	1.63597
	0.91	0.989588	1.42567
	0.912	0.990353	1.7483
	0.914	1.0163	1.73978
	0.916	0.998384	1.67693
	0.918	1.09662	1.75567
	0.92	1.01595	1.73444
	0.922	1.0086	1.63772
	0.924	1.0482	1.70804
	0.926	1.1092	1.84929
	0.928	1.08836	1.69421
	0.93	1.07915	1.72077
	0.932	1.03898	1.56913
	0.934	1.11151	1.598
	0.936	1.0522	1.68886
	0.938	1.00558	1.66118
	0.94	1.01141	1.51448
	0.942	1.02455	1.66778
	0.944	1.03378	1.64584
	0.946	1.02748	1.64446
	0.948	1.05797	1.80443
	0.95	1.04438	1.67764
	0.952	1.08087	1.70015
	0.954	1.04985	1.67283
	0.956	1.00951	1.61341
	0.958	1.08355	1.67776
	0.96	1.04068	1.64662
	0.962	0.991969	1.52762
	0.964	0.941812	1.48691
	0.966	1.00989	1.59128
	0.968	1.01189	1.51135
	0.97	0.966181	1.64298
	0.972	0.973087	1.6206
	0.974	0.960385	1.50148
	0.976	0.969323	1.39932
	0.978	0.988853	1.54399
	0.98	1.01012	1.55101
	0.982	1.01645	1.66107
	0.984	0.952209	1.50745
	0.986	0.997156	1.81894
	0.988	0.991794	1.62771
	0.99	1.00363	1.61425
	0.992	0.949926	1.56821
	0.994	0.977202	1.47808
	0.996	0.934469	1.34703
	0.998	0.992698	1.50654
	1	0.92221	1.39101
	1.002	0.961615	1.75073
	1.004	0.986565	1.72052
	1.006	1.00517	1.3861
	1.008	0.94811	1.55114
	1.01	1.05861	1.65564
	1.012	0.925716	1.27606
	1.014	1.04056	1.64431
	1.016	0.95839	1.44535
	1.018	0.967636	1.6847
	1.02	0.992262	1.46541
	1.022	1.02241	1.54429
	1.024	1.04607	1.6339
	1.026	0.976425	1.60513
	1.028	1.01662	1.38384
	1.03	0.997825	1.61328
	1.032	0.904687	1.42807
	1.034	0.913096	1.47272
	1.036	1.0518	1.59091
	1.038	1.05908	1.62068
	1.04	0.985351	1.38708
	1.042	0.963809	1.32337
	1.044	1.04788	1.40897
	1.046	0.952304	1.23946
	1.048	1.01782	1.51181
	1.05	1.03166	1.28089
	1.052	1.00463	1.32425
	1.054	1.05328	1.32603
	1.056	1.0243	1.39988
	1.058	1.09211	1.42486
	1.06	1.03175	1.18057
	1.062	1.04867	1.36945
	1.064	1.00976	1.41637
	1.066	1.02529	1.42856
	1.068	0.950315	1.29121
	1.07	0.940231	1.116
	1.072	0.916709	1.07431
	1.074	0.95406	1.17726
	1.076	0.953505	1.13987
	1.078	1.04714	1.31976
	1.08	1.05362	1.54903
	1.082	0.993549	1.42508
	1.084	0.967576	1.57285
	1.086	1.00551	1.73262
	1.088	0.999718	1.66189
	1.09	1.0537	1.79941
	1.092	1.09906	1.88421
	1.094	1.06918	1.84131
	1.096	1.0785	1.9443
	1.098	1.08244	1.63643
	1.1	1.03981	1.68623
	1.102	1.02408	1.72712
	1.104	1.0647	1.50041
	1.106	1.06668	1.64854
	1.108	1.00308	1.43196
	1.11	0.980659	1.62491
	1.112	0.9957	1.76069
	1.114	0.970426	1.64037
	1.116	1.02266	1.82823
	1.118	1.02682	1.64507
	1.12	1.11118	1.95169
	1.122	1.07233	1.89316
	1.124	1.06816	1.64715
	1.126	1.00353	1.50636
	1.128	1.0775	1.32818
	1.13	1.04928	1.67019
	1.132	0.953708	1.62831
	1.134	0.949194	1.40742
	1.136	1.07489	1.90652
	1.138	1.10661	1.74676
	1.14	1.05127	1.83607
	1.142	1.03777	1.66426
	1.144	1.06305	1.76453
	1.146	1.05943	1.95732
	1.148	1.01443	1.57598
	1.15	1.06671	1.6624
	1.152	1.07712	1.75005
	1.154	0.957401	1.52455
	1.156	1.0947	1.56132
	1.158	1.03084	1.5611
	1.16	1.05381	1.79327
	1.162	1.02313	1.74209
	1.164	1.06289	1.68568
	1.166	1.02055	1.79439
	1.168	1.03839	1.7595
	1.17	1.07868	1.71654
	1.172	1.05667	1.8146
	1.174	1.05883	1.73022
	1.176	1.06439	1.49779
	1.178	1.03432	1.41181
	1.18	1.04962	1.52318
	1.182	1.11355	1.68415
	1.184	1.04926	1.52176
	1.186	1.07393	1.55953
	1.188	1.08167	1.91082
	1.19	1.06203	1.63102
	1.192	1.05564	1.65327
	1.194	1.07431	1.76027
	1.196	1.13511	1.83599
	1.198	1.06724	1.79528
	1.2	1.00059	1.63364
	1.202	1.06939	1.63137
	1.204	1.00465	1.51605
	1.206	1.04489	1.55276
	1.208	1.03289	1.67895
	1.21	1.03497	1.64935
	1.212	1.07971	1.58528
	1.214	1.04373	1.54241
	1.216	1.07667	1.62332
	1.218	1.08095	1.66672
	1.22	1.06875	1.47594
	1.222	1.07013	1.4664
	1.224	1.08664	1.40829
	1.226	0.995182	1.46911
	1.228	1.054	1.656
	1.23	1.01803	1.64174
	1.232	1.08233	1.55175
	1.234	1.05756	1.57506
	1.236	1.04356	1.49454
	1.238	0.975658	1.55386
	1.24	1.06542	1.68925
	1.242	1.02272	1.53863
	1.244	1.00262	1.75749
	1.246	1.00297	1.76026
	1.248	1.02048	1.57289
	1.25	1.02937	1.79249
	1.252	1.02705	1.59452
	1.254	1.07083	1.59685
	1.256	1.00474	1.50498
	1.258	0.983408	1.44173
	1.26	1.01058	1.44828
	1.262	1.05311	1.49716
	1.264	1.03926	1.7075
	1.266	1.04075	1.71976
	1.268	1.05998	1.82179
	1.27	1.04396	1.84824
	1.272	1.06052	1.81725
	1.274	0.982942	1.69627
	1.276	0.960615	1.54037
	1.278	0.949445	1.49188
	1.28	1.00509	1.683
	1.282	1.04503	1.8661
	1.284	1.01949	1.71259
	1.286	0.936091	1.65219
	1.288	0.95435	1.54488
	1.29	1.01727	1.81828
	1.292	1.06094	1.83465
	1.294	1.0125	1.6955
	1.296	1.00394	1.95897
	1.298	0.99015	1.7683
	1.3	1.02148	1.91452
	1.302	0.984085	1.8555
	1.304	0.971705	1.87642
	1.306	0.994312	1.86277
	1.308	0.962153	1.79023
	1.31	1.06495	1.81525
	1.312	1.04343	1.95931
	1.314	1.03747	1.94224
	1.316	0.964167	1.72858
	1.318	1.00958	1.69086
	1.32	1.05002	1.81302
	1.322	1.0115	1.8958
	1.324	1.06055	1.91307
	1.326	1.03142	1.92835
	1.328	1.04552	1.89523
	1.33	1.12121	1.99934
	1.332	1.09354	2.12786
	1.334	1.09839	1.94231
	1.336	1.08511	1.99463
	1.338	1.02389	1.90037
	1.34	1.04819	1.7145
	1.342	1.10321	2.15467
	1.344	1.02853	1.98147
	1.346	1.06102	2.08405
	1.348	1.07074	1.62968
	1.35	1.05725	1.973
	1.352	1.02754	1.80164
	1.354	1.07252	1.82508
	1.356	1.07754	1.87747
	1.358	1.06552	1.84603
	1.36	1.06258	1.95769
	1.362	0.998451	1.73618
	1.364	1.11689	1.75467
	1.366	1.04843	1.89935
	1.368	1.12009	1.90237
	1.37	1.06447	1.96326
	1.372	1.10084	1.88637
	1.374	1.09841	1.73542
	1.376	0.979593	1.45778
	1.378	1.09619	1.60041
	1.38	1.08333	1.81543
	1.382	1.07062	1.6976
	1.384	1.06083	1.63111
	1.386	1.02637	1.75202
	1.388	1.05241	1.70565
	1.39	1.01809	1.72207
	1.392	1.04566	1.59289
	1.394	1.1019	1.39163
	1.396	1.00093	1.33878
	1.398	1.02826	1.47649
	1.4	1.04691	1.61163
	1.402	1.03346	1.54458
	1.404	1.03428	1.51177
	1.406	1.02174	1.67612
	1.408	1.08669	1.73021
	1.41	1.03897	1.7711
	1.412	1.06677	1.93299
	1.414	1.03194	1.73036
	1.416	1.04902	1.89522
	1.418	1.10446	2.03195
	1.42	1.10472	1.76647
	1.422	1.02394	1.56214
	1.424	1.07378	1.71043
	1.426	1.10251	1.82892
	1.428	1.0524	1.66173
	1.43	1.06678	1.91705
	1.432	1.04355	1.86105
	1.434	1.06735	1.71903
	1.436	1.16103	2.09908
	1.438	1.1539	2.07705
	1.44	1.08367	2.07413
	1.442	1.06031	1.71501
	1.444	1.06835	2.02208
	1.446	1.08389	1.99883
	1.448	1.04062	1.64645
	1.45	1.04462	1.68287
	1.452	1.07776	1.88605
	1.454	1.04089	1.62921
	1.456	1.14087	1.93773
	1.458	1.08303	1.82771
	1.46	1.07273	1.9398
	1.462	1.04357	1.72699
	1.464	1.02518	1.69374
	1.466	1.03319	1.56133
	1.468	1.0447	1.53903
	1.47	1.07711	1.82184
	1.472	1.10825	1.87964
	1.474	1.00808	1.72041
	1.476	1.09438	1.80499
	1.478	1.08985	1.80529
	1.48	1.00977	1.75031
	1.482	1.03544	1.68752
	1.484	1.05825	1.8585
	1.486	1.02907	1.79071
	1.488	1.03328	1.85747
	1.49	1.00806	1.87464
	1.492	1.04604	1.81227
	1.494	0.998961	1.84284
	1.496	1.03451	1.72249
	1.498	1.06248	1.86159
	1.5	1.02543	1.84474
	1.502	1.07212	1.942
	1.504	1.11766	2.14831
	1.506	1.11669	2.05374
	1.508	1.07773	1.86449
	1.51	1.04821	1.7566
	1.512	1.01166	1.82292
	1.514	1.08179	1.86693
	1.516	1.09292	1.91849
	1.518	1.00405	1.63674
	1.52	1.03335	1.89073
	1.522	1.07091	1.83125
	1.524	1.0448	1.81898
	1.526	1.0232	1.89475
	1.528	1.04367	1.87234
	1.53	1.0397	1.73349
	1.532	1.0004	1.72436
	1.534	0.958868	1.67219
	1.536	1.0077	1.68172
	1.538	1.00758	1.53742
	1.54	0.951256	1.73084
	1.542	1.03333	1.60563
	1.544	1.01134	1.70887
	1.546	1.04811	1.47309
	1.548	1.03287	1.64816
	1.55	0.992872	1.53502
	1.552	0.996436	1.6448
	1.554	1.01401	1.73978
	1.556	0.991231	1.74364
	1.558	1.05315	1.71668
	1.56	1.01407	1.52054
	1.562	1.01076	1.70121
	1.564	1.01404	1.78258
	1.566	1.00679	1.70978
	1.568	1.0366	1.76977
	1.57	0.993938	1.75835
	1.572	1.02346	1.67214
	1.574	1.01312	1.5726
	1.576	1.04365	1.78374
	1.578	1.01561	1.7644
	1.58	0.983075	1.45776
	1.582	0.937273	1.61837
	1.584	0.948154	1.68412
	1.586	0.982849	1.68054
	1.588	0.929802	1.56545
	1.59	0.969905	1.72912
	1.592	1.01651	1.70381
	1.594	1.0148	2.00613
	1.596	1.00177	1.77136
	1.598	0.957024	1.76445
	1.6	1.01502	1.89518
	1.602	0.967698	1.68038
	1.604	1.00961	1.86925
	1.606	0.92659	1.67571
	1.608	0.947846	1.64612
	1.61	1.00733	1.76392
	1.612	1.00416	1.83635
	1.614	1.06055	2.03824
	1.616	1.02174	2.04759
	1.618	1.03976	1.97927
	1.62	1.00696	1.91682
	1.622	1.0669	1.79454
	1.624	1.01097	1.92131
	1.626	0.963545	1.68313
	1.628	1.0641	2.00203
	1.63	1.07947	1.87156
	1.632	1.03649	1.94141
	1.634	0.998916	1.77594
	1.636	1.09822	2.02488
	1.638	0.991314	1.65987
	1.64	1.06923	1.96281
	1.642	1.11643	1.97771
	1.644	1.07383	1.6802
	1.646	1.03864	1.83039
	1.648	1.04156	1.84592
	1.65	1.05648	1.84715
	1.652	1.10535	1.84319
	1.654	1.05144	1.77882
	1.656	1.09828	1.8917
	1.658	1.09174	1.85852
	1.66	1.05665	2.05327
	1.662	1.19756	2.11879
	1.664	1.0419	1.83339
	1.666	1.07807	2.27338
	1.668	1.06149	2.01483
	1.67	1.01514	1.87843
	1.672	1.06142	1.90496
	1.674	1.08046	1.88947
	1.676	1.09589	1.97736
	1.678	1.07654	2.01872
	1.68	1.14414	2.13438
	1.682	1.12426	2.22214
	1.684	1.13901	2.13676
	1.686	1.15385	2.04402
	1.688	1.11752	2.03855
	1.69	1.11092	2.13809
	1.692	1.08385	2.14358
	1.694	1.10886	1.94628
	1.696	1.04284	1.89635
	1.698	1.05953	2.08381
	1.7	1.03283	1.99529
	1.702	1.04055	1.99995
	1.704	1.07684	1.905
	1.706	1.02402	1.83597
	1.708	1.027	2.00655
	1.71	1.04686	2.00467
	1.712	1.09608	2.20062
	1.714	1.11255	2.37842
	1.716	1.08812	1.95288
	1.718	1.078	2.14911
	1.72	1.03878	1.97584
	1.722	1.09485	2.22957
	1.724	1.04577	2.16301
	1.726	1.08588	2.06549
	1.728	1.18699	2.36071
	1.73	1.16639	2.2091
	1.732	1.10503	1.91767
	1.734	1.09984	2.22191
	1.736	1.07071	2.22946
	1.738	1.13748	2.16669
	1.74	1.15799	2.33909
	1.742	1.04086	2.18134
	1.744	1.06701	2.27214
	1.746	1.06651	2.19314
	1.748	1.12965	2.15226
	1.75	1.13504	2.37112
	1.752	1.18617	2.42373
	1.754	1.14239	2.36085
	1.756	1.05247	2.10824
	1.758	1.12302	2.35636
	1.76	1.07494	2.1492
	1.762	1.10979	2.31915
	1.764	1.15965	2.25827
	1.766	1.16259	2.33455
	1.768	1.07089	2.30596
	1.77	1.08759	2.15978
	1.772	1.11218	2.09194
	1.774	1.04163	2.1132
	1.776	1.07021	2.22885
	1.778	1.0231	2.13147
	1.78	1.08455	2.1488
	1.782	1.06838	2.14384
	1.784	1.07276	2.16431
	1.786	1.06507	2.17177
	1.788	1.0323	2.01673
	1.79	1.06544	2.07089
	1.792	1.06182	2.05752
	1.794	1.0251	2.05351
	1.796	1.01586	1.89873
	1.798	1.05678	2.01125
	1.8	1.01187	1.67234
	1.802	1.03549	1.78967
	1.804	1.03083	1.86218
	1.806	1.04086	1.76735
	1.808	1.01162	1.87752
	1.81	1.04896	2.04145
	1.812	1.04858	2.05975
	1.814	1.01921	1.92612
	1.816	1.085	2.25438
	1.818	1.00431	2.01381
	1.82	1.1025	2.30111
	1.822	1.14238	2.43196
	1.824	1.03227	2.07558
	1.826	1.00419	1.98036
	1.828	1.08048	2.17782
	1.83	1.07522	1.93242
	1.832	1.01559	2.06871
	1.834	0.99929	2.00418
	1.836	1.011	1.88112
	1.838	1.0346	1.92552
	1.84	0.964829	1.92733
	1.842	0.945635	1.80864
	1.844	0.990245	2.08967
	1.846	1.00283	1.96701
	1.848	1.05734	2.09859
	1.85	1.08628	2.17999
	1.852	1.01446	2.03317
	1.854	1.06748	2.21696
	1.856	1.03568	1.89348
	1.858	1.09233	2.31892
	1.86	1.10158	2.14695
	1.862	1.00481	1.95408
	1.864	1.07453	2.14389
	1.866	1.06916	1.9675
	1.868	1.01083	1.82551
	1.87	1.02745	1.95867
	1.872	1.11404	2.09064
	1.874	1.00611	1.7859
	1.876	1.01183	1.8007
	1.878	0.99181	1.97845
	1.88	0.969813	1.78561
	1.882	1.05822	2.22939
	1.884	1.02604	1.84582
	1.886	1.04378	1.90791
	1.888	1.00398	1.92767
	1.89	1.00649	1.74604
	1.892	1.0247	2.04747
	1.894	1.02758	2.05389
	1.896	1.07089	2.22981
	1.898	1.04662	2.0234
	1.9	1.03745	2.12671
	1.902	1.10739	2.24583
	1.904	0.998034	1.94817
	1.906	0.991783	1.85721
	1.908	1.01549	1.83917
	1.91	1.02551	1.90852
	1.912	1.0689	2.0668
	1.914	1.05908	2.11968
	1.916	1.04703	1.9952
	1.918	0.995636	1.94765
	1.92	1.00588	1.87045
	1.922	0.995401	1.71299
	1.924	1.07963	2.10918
	1.926	0.998706	1.93637
	1.928	1.03953	1.98451
	1.93	1.05051	2.11586
	1.932	1.03387	1.95346
	1.934	1.05237	1.98867
	1.936	1.0777	2.10007
	1.938	1.02271	1.77202
	1.94	1.05892	2.18625
	1.942	1.0257	1.94974
	1.944	0.99371	1.92769
	1.946	1.09904	2.21674
	1.948	1.11693	2.20132
	1.95	1.06859	2.09291
	1.952	1.09675	2.13099
	1.954	1.09191	2.1183
	1.956	0.977003	1.9376
	1.958	0.966665	1.92839
	1.96	1.0531	1.95854
	1.962	0.980666	1.78401
	1.964	1.02433	2.00527
	1.966	1.06712	2.20037
	1.968	1.03097	2.07106
	1.97	1.02737	2.0372
	1.972	0.994812	2.23432
	1.974	0.969402	1.87881
	1.976	0.993311	1.93335
	1.978	1.06827	2.19375
	1.98	1.03072	2.08344
	1.982	0.994415	1.92738
	1.984	1.04283	2.02256
	1.986	1.02493	1.82074
	1.988	0.92908	1.61458
	1.99	1.03062	1.87089
	1.992	1.05219	1.94489
	1.994	0.97782	1.89334
	1.996	0.971617	1.64775
	1.998	0.89221	1.77708
	2	0.936676	1.70592
	2.002	1.01928	1.70212
	2.004	0.960912	1.58933
	2.006	0.974968	1.68195
	2.008	0.948779	1.32858
	2.01	0.938646	1.65668
	2.012	0.97121	1.54424
	2.014	0.960611	1.85779
	2.016	0.88772	1.72339
	2.018	0.989486	1.83584
	2.02	0.964797	1.71698
	2.022	0.984799	1.84502
	2.024	1.00385	1.97975
	2.026	0.996593	1.82086
	2.028	0.996779	1.76931
	2.03	0.951105	1.72283
	2.032	1.04463	1.99096
	2.034	1.02241	1.9271
	2.036	1.00578	1.91196
	2.038	1.05815	2.07996
	2.04	0.996918	1.76924
	2.042	1.03843	1.73178
	2.044	1.01312	1.77694
	2.046	0.965379	1.78323
	2.048	1.03352	1.8505
	2.05	1.04201	1.92413
	2.052	1.08183	1.9843
	2.054	1.04112	2.0102
	2.056	1.00631	1.80355
	2.058	0.992209	1.66114
	2.06	0.929447	1.64506
	2.062	1.00517	1.76287
	2.064	1.02953	1.84078
	2.066	0.969792	1.85095
	2.068	1.04872	1.95763
	2.07	1.00327	1.92506
	2.072	0.990689	1.78633
	2.074	1.00808	1.81224
	2.076	1.10991	1.91076
	2.078	1.01621	1.91471
	2.08	1.10006	1.93461
	2.082	1.09489	2.11281
	2.084	1.02844	1.84211
	2.086	1.01091	1.91713
	2.088	0.997788	1.8863
	2.09	0.99569	1.92671
	2.092	1.02513	2.11792
	2.094	1.00715	1.93756
	2.096	1.0311	1.91054
	2.098	1.04164	1.95556
	2.1	1.05742	2.10552
	2.102	0.983791	1.58532
	2.104	0.984839	1.68524
	2.106	0.998381	1.79086
	2.108	0.94396	1.77333
	2.11	0.934415	1.55546
	2.112	1.07551	2.17949
	2.114	1.03593	2.02195
	2.116	1.06095	1.96113
	2.118	1.0458	2.14135
	2.12	1.05714	1.98956
	2.122	1.04916	1.95889
	2.124	0.970577	1.78882
	2.126	0.957956	1.67009
	2.128	0.970327	1.90865
	2.13	1.00222	2.04444
	2.132	1.04008	1.87633
	2.134	1.01871	2.03512
	2.136	1.02542	1.74784
	2.138	1.02579	1.85676
	2.14	1.07598	2.03762
	2.142	0.988749	1.76125
	2.144	1.09185	2.02825
	2.146	1.00739	1.92785
	2.148	1.08598	2.09309
	2.15	1.05326	1.99223
	2.152	1.11645	2.1624
	2.154	1.14527	1.84795
	2.156	1.13126	2.10436
	2.158	1.09744	2.01573
	2.16	1.15824	2.1125
	2.162	1.01794	1.80795
	2.164	1.07692	1.92781
	2.166	0.997415	1.81517
	2.168	1.05871	1.91513
	2.17	1.08183	1.86284
	2.172	1.04297	1.92252
	2.174	1.04302	1.69869
	2.176	1.0675	1.80061
	2.178	1.08733	1.58642
	2.18	1.08165	1.98353
	2.182	1.0851	1.8475
	2.184	1.04557	1.7315
	2.186	1.14039	1.94237
	2.188	1.07442	1.70264
	2.19	1.05056	1.61683
	2.192	1.09273	1.81003
	2.194	1.0835	1.84529
	2.196	1.10182	1.8409
	2.198	1.04445	1.94172
	2.2	1.07257	1.76396
	2.202	1.09552	1.81524
	2.204	1.09495	1.96625
	2.206	1.01799	1.78286
	2.208	1.083	1.63189
	2.21	1.01612	1.72468
	2.212	0.989271	1.79035
	2.214	1.0476	1.65786
	2.216	1.00567	1.77849
	2.218	0.970075	1.79748
	2.22	1.01122	1.72248
	2.222	1.02679	1.59168
	2.224	0.998266	1.64051
	2.226	1.01614	1.7168
	2.228	0.994297	1.55478
	2.23	0.988184	1.68766
	2.232	0.993116	1.75086
	2.234	1.04026	1.84751
	2.236	1.00171	1.76621
	2.238	1.03548	1.76632
	2.24	1.01372	1.67123
	2.242	1.03854	1.67439
	2.244	1.0667	1.71306
	2.246	0.980117	1.57964
	2.248	1.00328	1.78763
	2.25	1.11397	1.76619
	2.252	1.12354	1.55762
	2.254	1.09776	1.72643
	2.256	1.05186	1.63992
	2.258	1.08655	1.75919
	2.26	1.14163	1.93876
	2.262	1.19275	2.10315
	2.264	1.07642	1.83591
	2.266	1.13503	1.80916
	2.268	1.07543	1.80114
	2.27	1.21488	2.1509
	2.272	1.23669	2.14379
	2.274	1.1543	2.10026
	2.276	1.16108	2.19604
	2.278	1.0725	1.90467
	2.28	1.14086	2.00899
	2.282	1.10675	2.06783
	2.284	1.05568	2.00617
	2.286	1.05356	1.99241
	2.288	1.06933	1.99089
	2.29	1.04435	1.91016
	2.292	1.08528	1.95474
	2.294	1.06515	1.96219
	2.296	1.0289	1.81427
	2.298	1.10413	1.96064
	2.3	1.03382	1.84794
	2.302	1.02729	1.67649
	2.304	1.09823	1.93302
	2.306	1.14794	2.24749
	2.308	1.15751	2.15547
	2.31	1.19887	2.15526
	2.312	1.03244	1.77369
	2.314	1.0744	1.78529
	2.316	1.11335	1.5793
	2.318	1.09402	1.7462
	2.32	1.05314	1.80228
	2.322	1.08273	1.8171
	2.324	1.18067	2.24232
	2.326	1.15272	1.90079
	2.328	1.18932	2.25747
	2.33	1.1956	2.4783
	2.332	1.17303	2.25329
	2.334	1.10244	2.2639
	2.336	1.08898	2.1475
	2.338	1.10085	2.29323
	2.34	1.1008	2.10221
	2.342	1.17344	2.28101
	2.344	1.10824	2.22479
	2.346	1.14032	2.25735
	2.348	1.08774	2.13422
	2.35	1.09358	2.16708
	2.352	1.11382	2.2534
	2.354	1.08521	2.20261
	2.356	1.0464	2.06068
	2.358	1.10494	2.12488
	2.36	1.18211	2.28895
	2.362	1.13965	2.12176
	2.364	1.08264	2.21035
	2.366	1.10092	2.16059
	2.368	1.17385	2.12018
	2.37	1.14654	2.35144
	2.372	1.12423	2.12782
	2.374	1.15946	2.35185
	2.376	1.14689	2.25683
	2.378	1.14027	2.24343
	2.38	1.09139	2.20606
	2.382	1.08363	2.11928
	2.384	1.10849	2.14031
	2.386	1.0707	2.16497
	2.388	1.01001	1.95513
	2.39	1.11021	2.14528
	2.392	1.06338	1.89313
	2.394	1.07897	1.92258
	2.396	1.02139	1.99033
	2.398	1.04584	2.11054
	2.4	1.05181	2.04836
	2.402	1.0482	2.05007
	2.404	1.09371	2.00119
	2.406	1.04026	1.86568
	2.408	1.06167	1.99417
	2.41	1.0344	1.83749
	2.412	1.03417	1.92323
	2.414	1.03847	2.14324
	2.416	1.04157	2.10256
	2.418	1.06099	1.99213
	2.42	1.09948	1.9351
	2.422	1.06071	2.15254
	2.424	1.08974	2.0986
	2.426	1.08784	2.01832
	2.428	1.03002	2.01016
	2.43	1.02608	2.11544
	2.432	1.02794	1.91975
	2.434	1.03983	1.92675
	2.436	1.02806	2.01888
	2.438	1.04653	1.86508
	2.44	1.06074	1.84048
	2.442	1.03113	1.86838
	2.444	1.01004	1.66085
	2.446	0.979678	1.67165
	2.448	0.986372	1.73097
	2.45	1.00919	1.72987
	2.452	1.02457	1.87999
	2.454	1.08019	2.17193
	2.456	0.962498	1.65922
	2.458	0.981243	1.83598
	2.46	0.994506	1.82039
	2.462	0.985533	1.85181
	2.464	0.905347	1.49263
	2.466	0.935012	1.57079
	2.468	0.884883	1.37042
	2.47	0.861387	1.29657
	2.472	0.892762	1.48933
	2.474	0.893276	1.56611
	2.476	0.922919	1.66553
	2.478	0.968099	1.56769
	2.48	0.914844	1.43755
	2.482	0.915149	1.61112
	2.484	0.955659	1.6786
	2.486	0.948757	1.69002
	2.488	0.93429	1.6142
	2.49	0.901098	1.62313
	2.492	0.903743	1.46661
	2.494	0.891076	1.52328
	2.496	0.90979	1.54702
	2.498	0.953917	1.69787
	2.5	0.917595	1.53035
	2.502	1.01355	1.7342
	2.504	0.98647	1.63766
	2.506	0.94866	1.41746
	2.508	0.950852	1.51145
	2.51	0.952546	1.71935
	2.512	0.940967	1.49523
	2.514	0.988054	1.49229
	2.516	0.88201	1.64729
	2.518	0.916712	1.60226
	2.52	0.90472	1.4595
	2.522	0.935996	1.67568
	2.524	0.989644	1.69972
	2.526	0.984346	1.74421
	2.528	0.913689	1.58626
	2.53	0.930703	1.53688
	2.532	1.01975	1.93495
	2.534	0.959673	1.77178
	2.536	0.951033	1.63179
	2.538	0.935893	1.65928
	2.54	0.950737	1.48037
	2.542	0.958522	1.57677
	2.544	0.966474	1.49531
	2.546	0.99504	1.50409
	2.548	0.901271	1.41061
	2.55	0.939432	1.40678
	2.552	0.979146	1.62483
	2.554	0.993117	1.5152
	2.556	0.968031	1.59542
	2.558	0.994615	1.68086
	2.56	0.926753	1.43579
	2.562	0.870878	1.43619
	2.564	0.91444	1.67013
	2.566	0.905182	1.37997
	2.568	0.942274	1.65388
	2.57	0.851433	1.30559
	2.572	0.963374	1.55657
	2.574	0.944134	1.5575
	2.576	0.925626	1.40961
	2.578	0.933097	1.66101
	2.58	0.955913	1.53656
	2.582	0.875733	1.5545
	2.584	0.938057	1.54381
	2.586	0.905684	1.3768
	2.588	0.917939	1.55342
	2.59	0.913526	1.6451
	2.592	1.0191	1.61333
	2.594	0.954935	1.46275
	2.596	0.954625	1.43671
	2.598	0.933026	1.42918
	2.6	0.92199	1.57915
	2.602	0.997313	1.75212
	2.604	0.903401	1.53005
	2.606	0.954672	1.4069
	2.608	0.972721	1.46723
	2.61	0.998808	1.7103
	2.612	1.05234	1.78072
	2.614	0.9811	1.62423
	2.616	1.02778	1.77247
	2.618	1.02612	1.40506
	2.62	1.01463	1.68734
	2.622	0.939667	1.51358
	2.624	0.926268	1.60172
	2.626	1.01969	1.41244
	2.628	1.0196	1.61003
	2.63	0.985737	1.51668
	2.632	0.984556	1.6457
	2.634	0.993344	1.59877
	2.636	1.01936	1.58905
	2.638	1.01806	1.67117
	2.64	1.05818	1.93896
	2.642	1.02294	1.89289
	2.644	1.08835	1.95276
	2.646	1.03679	1.77179
	2.648	1.03849	1.76507
	2.65	0.988409	1.67315
	2.652	1.01631	1.71438
	2.654	0.99523	1.60357
	2.656	0.98976	1.60314
	2.658	0.969416	1.75526
	2.66	0.984815	1.66901
	2.662	1.11106	1.78407
	2.664	1.02209	1.8808
	2.666	1.03175	1.86336
	2.668	1.03584	1.93152
	2.67	1.01182	1.98058
	2.672	0.992658	2.01223
	2.674	1.00549	1.93104
	2.676	1.00202	1.82881
	2.678	0.996855	1.89453
	2.68	1.01833	1.95032
	2.682	0.949796	1.7257
	2.684	0.977637	1.83119
	2.686	1.04122	2.0189
	2.688	1.02749	1.94666
	2.69	1.01414	1.98813
	2.692	0.972563	1.89589
	2.694	0.998288	2.08008
	2.696	0.990464	1.84452
	2.698	0.918053	1.75938
	2.7	0.982585	1.85425
	2.702	1.02184	2.00628
	2.704	0.984751	1.87865
	2.706	0.978959	1.85899
	2.708	1.0041	2.00279
	2.71	1.04411	1.96473
	2.712	0.973339	1.736
	2.714	0.99031	1.9108
	2.716	0.982452	1.8237
	2.718	1.05394	1.71378
	2.72	1.03176	1.92253
	2.722	0.960137	1.84016
	2.724	1.00983	1.92521
	2.726	1.04025	2.0133
	2.728	0.964673	1.81957
	2.73	1.01398	1.86565
	2.732	1.00879	1.71546
	2.734	1.02367	1.85101
	2.736	0.986466	1.93319
	2.738	1.05239	2.24129
	2.74	1.00825	2.1245
	2.742	1.00491	2.18669
	2.744	1.04825	2.03102
	2.746	1.08303	2.26002
	2.748	1.01226	2.02064
	2.75	1.05237	2.35586
	2.752	1.01639	1.93098
	2.754	0.943458	1.87616
	2.756	1.00116	1.96992
	2.758	0.983915	1.82833
	2.76	1.0245	1.94958
	2.762	0.901367	1.63068
	2.764	0.897721	1.96058
	2.766	0.979307	2.03416
	2.768	0.952428	1.89598
	2.77	0.988834	1.98917
	2.772	0.94862	1.87313
	2.774	1.01577	2.24685
	2.776	1.00946	2.18639
	2.778	0.956002	1.99726
	2.78	1.0015	1.933
	2.782	0.941834	1.83252
	2.784	0.934205	1.74199
	2.786	1.03008	1.86661
	2.788	0.940938	1.99893
	2.79	0.924202	1.94037
	2.792	0.851551	1.38008
	2.794	0.896366	1.57698
	2.796	0.877373	1.50883
	2.798	0.871635	1.4765
	2.8	0.894121	1.74184
	2.802	0.855842	1.43277
	2.804	0.904064	1.69492
	2.806	0.859742	1.62771
	2.808	0.921668	1.73364
	2.81	0.951318	1.76321
	2.812	0.917256	1.61537
	2.814	0.939754	1.55569
	2.816	0.941796	1.69561
	2.818	0.982956	1.83112
	2.82	0.936564	1.69193
	2.822	0.894178	1.62119
	2.824	0.976032	1.67969
	2.826	0.972742	1.84134
	2.828	0.996351	1.93098
	2.83	0.971045	1.86423
	2.832	0.985684	2.06323
	2.834	1.05607	2.16196
	2.836	0.996787	1.98478
	2.838	1.05302	2.18985
	2.84	1.00741	2.01469
	2.842	1.00932	2.05399
	2.844	1.0323	2.08766
	2.846	0.978599	1.77034
	2.848	0.958256	1.80476
	2.85	0.98269	1.99811
	2.852	0.980405	1.92646
	2.854	0.995628	2.10591
	2.856	1.06068	2.34187
	2.858	1.009	2.23335
	2.86	1.04874	2.0724
	2.862	1.03437	2.01021
	2.864	1.03236	1.92241
	2.866	1.02687	1.88595
	2.868	1.0628	2.01089
	2.87	1.03416	2.05168
	2.872	1.03276	1.94955
	2.874	1.01161	1.82036
	2.876	1.0011	1.96214
	2.878	0.991038	1.89952
	2.88	1.00101	1.97925
	2.882	1.00913	2.06552
	2.884	1.05087	2.13407
	2.886	0.992856	1.83941
	2.888	0.990966	2.00512
	2.89	1.0526	1.96826
	2.892	1.0573	2.078
	2.894	1.08736	1.97728
	2.896	1.05504	1.94911
	2.898	1.03386	2.01591
	2.9	1.0168	2.12874
	2.902	0.949156	1.96885
	2.904	1.07376	2.08862
	2.906	1.07824	2.1786
	2.908	0.999041	1.97739
	2.91	0.992288	1.97962
	2.912	1.00796	1.97874
	2.914	0.947304	1.80962
	2.916	1.017	2.05902
	2.918	1.02794	2.11248
	2.92	0.985514	1.97287
	2.922	0.990853	1.9066
	2.924	0.992749	2.03201
	2.926	1.0446	2.14137
	2.928	1.03621	2.1122
	2.93	1.0539	2.13602
	2.932	0.980373	1.89442
	2.934	1.06943	2.37228
	2.936	1.04093	2.31101
	2.938	1.04156	2.2454
	2.94	1.0664	2.36329
	2.942	1.06137	2.35174
	2.944	1.08921	2.44904
	2.946	1.11529	2.34906
	2.948	1.07348	2.29403
	2.95	1.14686	2.57598
	2.952	1.05648	2.21899
	2.954	1.10802	2.27582
	2.956	1.08545	2.29228
	2.958	1.05485	2.07389
	2.96	1.08936	2.43034
	2.962	1.09321	2.13588
	2.964	1.04209	2.02176
	2.966	0.969949	2.18488
	2.968	1.00297	1.99535
	2.97	1.06942	2.2898
	2.972	0.997223	1.91023
	2.974	1.02349	2.14575
	2.976	1.0746	2.28601
	2.978	1.05082	2.36002
	2.98	1.06766	2.19277
	2.982	1.08992	2.20056
	2.984	1.02183	2.03545
	2.986	1.07361	2.2294
	2.988	1.08123	2.06713
	2.99	1.07688	2.07102
	2.992	1.10852	2.1665
	2.994	1.05771	2.10823
	2.996	1.01041	2.08406
	2.998	1.01996	2.03264
	3	1.00024	2.00102
	3.002	1.00073	1.74608
	3.004	1.06176	1.94877
	3.006	1.06244	2.10823
	3.008	1.07053	2.08481
	3.01	1.11399	2.23039
	3.012	1.05872	2.06076
	3.014	1.04759	1.95992
	3.016	1.09526	2.20685
	3.018	1.09091	2.23622
	3.02	1.03	2.16096
	3.022	1.05599	2.1685
	3.024	1.07597	2.08884
	3.026	1.08941	2.04825
	3.028	1.04055	1.98502
	3.03	0.930319	1.89598
	3.032	0.976542	2.02429
	3.034	0.994585	2.10119
	3.036	0.931442	2.01708
	3.038	1.05689	2.17722
	3.04	0.989386	1.99394
	3.042	1.06024	2.28728
	3.044	1.00653	2.18871
	3.046	1.06264	2.19648
	3.048	1.07929	2.15789
	3.05	1.0354	2.15453
	3.052	0.991763	2.07256
	3.054	1.07441	2.07619
	3.056	1.03107	1.97557
	3.058	0.999577	1.88762
	3.06	1.01737	1.9082
	3.062	1.04486	2.06595
	3.064	0.999437	1.82734
	3.066	1.0701	1.96996
	3.068	1.00699	1.7501
	3.07	1.04419	1.88589
	3.072	0.992115	1.88186
	3.074	1.05216	2.0297
	3.076	1.0105	1.81442
	3.078	1.00639	1.88481
	3.08	1.00527	2.05266
	3.082	1.16787	2.22817
	3.084	1.18843	2.37708
	3.086	1.03322	2.06084
	3.088	1.06165	2.04223
	3.09	1.07668	2.10087
	3.092	1.01315	1.98915
	3.094	1.03293	2.05664
	3.096	1.05814	2.01371
	3.098	0.932773	1.70735
	3.1	0.956871	1.91213
	3.102	0.966872	2.02816
	3.104	1.03802	2.09061
	3.106	1.07318	2.22716
	3.108	0.994826	2.02558
	3.11	1.01496	2.02414
	3.112	1.06861	2.29646
	3.114	1.04845	2.24852
	3.116	1.01751	2.19737
	3.118	1.1029	2.24462
	3.12	1.0779	2.2049
	3.122	1.05644	2.26255
	3.124	1.08427	2.39025
	3.126	1.03887	2.28381
	3.128	1.06728	2.41426
	3.13	1.02198	2.08136
	3.132	1.0508	2.28897
	3.134	1.09346	2.19214
	3.136	1.02059	1.99467
	3.138	1.10297	2.25572
	3.14	1.16347	2.43454
	3.142	1.10762	2.3156
	3.144	1.11859	2.24471
	3.146	1.0669	2.09422
	3.148	1.08575	2.18459
	3.15	1.08993	2.02257
	3.152	1.10285	2.23209
	3.154	1.02863	1.85364
	3.156	1.03844	2.00619
	3.158	1.17401	2.40362
	3.16	1.07848	2.22448
	3.162	1.12322	2.28105
	3.164	1.16938	2.41973
	3.166	1.10233	2.18862
	3.168	1.16578	2.25941
	3.17	1.06422	2.0287
	3.172	1.13616	2.40707
	3.174	1.12146	2.23408
	3.176	1.20153	2.4111
	3.178	1.11003	2.17492
	3.18	1.08099	2.22649
	3.182	1.0733	2.21954
	3.184	1.07196	2.21348
	3.186	1.10988	2.13497
	3.188	1.10885	2.34684
	3.19	1.16912	2.47594
	3.192	1.19081	2.63441
	3.194	1.20392	2.56819
	3.196	1.19518	2.72444
	3.198	1.10657	2.24057
	3.2	1.13659	2.33636
	3.202	1.15494	2.44996
	3.204	1.16531	2.33198
	3.206	1.16946	2.27898
	3.208	1.10319	2.30735
	3.21	1.17559	2.3141
	3.212	1.11599	2.27667
	3.214	1.17177	2.37554
	3.216	1.14115	2.36866
	3.218	1.23483	2.51439
	3.22	1.16957	2.37771
	3.222	1.19171	2.62684
	3.224	1.23668	2.67123
	3.226	1.14108	2.2931
	3.228	1.13711	2.2852
	3.23	1.12676	2.27042
	3.232	1.12169	2.22748
	3.234	1.1167	2.31139
	3.236	1.10072	2.22395
	3.238	1.17204	2.45251
	3.24	1.18831	2.44047
	3.242	1.08611	2.09434
	3.244	1.16021	2.27446
	3.246	1.23617	2.48334
	3.248	1.17562	2.34642
	3.25	1.15662	2.42653
	3.252	1.11071	2.43732
	3.254	1.15015	2.55861
	3.256	1.18684	2.52736
	3.258	1.15846	2.39205
	3.26	1.20118	2.72452
	3.262	1.15345	2.45101
	3.264	1.19982	2.49922
	3.266	1.16877	2.51444
	3.268	1.20086	2.50577
	3.27	1.22957	2.51339
	3.272	1.2326	2.49522
	3.274	1.23847	2.45881
	3.276	1.19793	2.63839
	3.278	1.08313	2.34268
	3.28	1.18478	2.3947
	3.282	1.16476	2.44073
	3.284	1.21425	2.61229
	3.286	1.20912	2.61258
	3.288	1.14781	2.44375
	3.29	1.18571	2.576
	3.292	1.20509	2.5763
	3.294	1.16759	2.55991
	3.296	1.2155	2.77282
	3.298	1.26538	2.8121
	3.3	1.18244	2.65391
	3.302	1.28638	2.81642
	3.304	1.24177	2.87165
	3.306	1.20856	2.6747
	3.308	1.23204	2.69368
	3.31	1.15155	2.5909
	3.312	1.22786	2.47831
	3.314	1.1716	2.53394
	3.316	1.19544	2.71913
	3.318	1.18211	2.6166
	3.32	1.16436	2.40716
	3.322	1.18598	2.55683
	3.324	1.16297	2.44377
	3.326	1.13811	2.48727
	3.328	1.19854	2.67217
	3.33	1.16866	2.52903
	3.332	1.18556	2.6711
	3.334	1.20079	2.55698
	3.336	1.28947	2.87373
	3.338	1.18093	2.61157
	3.34	1.20439	2.53621
	3.342	1.21262	2.66967
	3.344	1.206	2.64949
	3.346	1.1326	2.45436
	3.348	1.14354	2.20798
	3.35	1.15316	2.22597
	3.352	1.18422	2.59435
	3.354	1.25126	2.7383
	3.356	1.20151	2.52392
	3.358	1.24558	2.7142
	3.36	1.24441	2.71787
	3.362	1.16111	2.46353
	3.364	1.2337	2.50584
	3.366	1.16032	2.28483
	3.368	1.16881	2.3402
	3.37	1.14421	2.51318
	3.372	1.18384	2.57725
	3.374	1.19517	2.69484
	3.376	1.17988	2.80697
	3.378	1.19007	2.57791
	3.38	1.19852	2.7339
	3.382	1.09171	2.43363
	3.384	1.08588	2.3086
	3.386	1.09221	2.368
	3.388	1.09206	2.1993
	3.39	1.06739	2.26038
	3.392	1.07681	2.32932
	3.394	1.14867	2.5539
	3.396	1.15431	2.43415
	3.398	1.11493	2.57091
	3.4	1.13083	2.48956
	3.402	1.16933	2.65205
	3.404	1.21328	2.66275
	3.406	1.14785	2.55154
	3.408	1.19445	2.65891
	3.41	1.20843	2.54712
	3.412	1.13156	2.47806
	3.414	1.20588	2.61765
	3.416	1.19205	2.55704
	3.418	1.07265	2.23598
	3.42	1.16416	2.66493
	3.422	1.16673	2.40866
	3.424	1.21265	2.68548
	3.426	1.10966	2.45815
	3.428	1.18827	2.64839
	3.43	1.10273	2.35188
	3.432	1.17104	2.55638
	3.434	1.08663	2.35416
	3.436	1.19654	2.70574
	3.438	1.1694	2.73864
	3.44	1.08448	2.40474
	3.442	1.12053	2.54309
	3.444	1.17765	2.69315
	3.446	1.14615	2.62125
	3.448	1.2025	2.6773
	3.45	1.10985	2.50016
	3.452	1.12375	2.40094
	3.454	1.12125	2.45299
	3.456	1.11723	2.39377
	3.458	1.14808	2.58652
	3.46	1.09229	2.34155
	3.462	1.08703	2.46879
	3.464	1.03641	2.24468
	3.466	1.08264	2.25543
	3.468	1.04925	2.1153
	3.47	1.10331	2.3128
	3.472	1.11636	2.23686
	3.474	1.09257	2.3572
	3.476	1.124	2.39869
	3.478	1.1315	2.51161
	3.48	1.09551	2.19999
	3.482	1.07264	2.16909
	3.484	1.07152	2.25125
	3.486	1.08247	2.3329
	3.488	1.05735	2.22823
	3.49	1.12715	2.28467
	3.492	1.04507	1.94276
	3.494	1.05555	2.19704
	3.496	1.15799	2.30908
	3.498	1.15189	2.4111
	3.5	1.13555	2.34098
	3.502	1.10503	2.36743
	3.504	1.16168	2.48517
	3.506	1.22077	2.5549
	3.508	1.13708	2.42811
	3.51	1.1049	2.16948
	3.512	1.11858	2.1494
	3.514	1.06842	2.31068
	3.516	1.07434	2.29256
	3.518	1.16301	2.33795
	3.52	1.07866	2.26073
	3.522	1.11832	2.31689
	3.524	1.14289	2.49685
	3.526	1.13867	2.38329
	3.528	1.09819	2.3798
	3.53	1.08813	2.38122
	3.532	1.12005	2.40452
	3.534	1.15563	2.51508
	3.536	1.09972	2.51224
	3.538	1.03732	2.16558
	3.54	1.02047	2.2175
	3.542	1.04012	2.11367
	3.544	1.0314	2.14363
	3.546	1.00819	2.17647
	3.548	1.08179	2.41747
	3.55	1.1395	2.37203
	3.552	1.08509	2.19161
	3.554	1.05798	2.46366
	3.556	1.07892	2.43421
	3.558	1.07473	2.1768
	3.56	1.12832	2.37442
	3.562	1.1055	2.4196
	3.564	1.11875	2.40858
	3.566	1.20725	2.61887
	3.568	1.12379	2.4732
	3.57	1.19545	2.45618
	3.572	1.18443	2.64267
	3.574	1.12767	2.36409
	3.576	1.14959	2.45683
	3.578	1.11151	2.27842
	3.58	1.07824	2.17311
	3.582	1.12408	2.27509
	3.584	1.01866	1.9977
	3.586	1.0541	2.37125
	3.588	1.06543	2.37098
	3.59	1.13351	2.64117
	3.592	1.09134	2.47968
	3.594	0.980611	2.1093
	3.596	1.00559	2.31594
	3.598	1.01402	2.33022
	3.6	1.0451	2.13207
	3.602	1.02963	2.25712
	3.604	0.99537	2.0071
	3.606	1.03154	2.24898
	3.608	1.03471	2.15441
	3.61	0.999428	2.00438
	3.612	1.04891	2.28354
	3.614	1.0099	2.0515
	3.616	1.01234	2.13683
	3.618	0.994293	2.14815
	3.62	0.998974	2.09228
	3.622	1.00188	2.10982
	3.624	1.03609	2.05898
	3.626	1.08344	2.36282
	3.628	1.04158	2.26914
	3.63	1.02432	2.38143
	3.632	1.02456	2.08148
	3.634	1.07916	2.19565
	3.636	1.04835	2.19314
	3.638	1.06855	2.29363
	3.64	1.12513	2.40407
	3.642	1.16325	2.4588
	3.644	1.08991	2.26059
	3.646	1.09357	2.23308
	3.648	1.1197	2.2345
	3.65	1.0626	2.2098
	3.652	1.07169	2.27057
	3.654	1.08344	2.44616
	3.656	1.16104	2.42875
	3.658	1.09896	2.30677
	3.66	1.07929	2.15745
	3.662	1.12849	2.17564
	3.664	1.14769	2.3325
	3.666	1.13982	2.35072
	3.668	1.17637	2.49284
	3.67	1.15369	2.44396
	3.672	1.12615	2.25882
	3.674	1.20893	2.55519
	3.676	1.15985	2.40559
	3.678	1.1754	2.52691
	3.68	1.08038	2.3555
	3.682	1.07413	2.20056
	3.684	1.07366	2.24583
	3.686	1.1324	2.51351
	3.688	1.13449	2.43591
	3.69	1.1298	2.34632
	3.692	1.07588	2.20872
	3.694	1.18892	2.44991
	3.696	1.16887	2.481
	3.698	1.16328	2.31762
	3.7	1.15422	2.40149
	3.702	1.16316	2.32369
	3.704	1.09201	2.24048
	3.706	1.07434	2.24852
	3.708	1.13323	2.1493
	3.71	1.11853	2.26693
	3.712	1.02874	2.08559
	3.714	1.01918	2.02512
	3.716	1.06508	2.06608
	3.718	1.07193	2.41441
	3.72	1.04034	2.32586
	3.722	1.05375	2.13588
	3.724	1.0399	2.05334
	3.726	1.10046	2.18567
	3.728	1.04404	1.91373
	3.73	1.07954	2.13148
	3.732	1.05768	1.81648
	3.734	1.12551	2.3088
	3.736	1.09211	2.19979
	3.738	1.08524	2.26733
	3.74	1.13955	2.40093
	3.742	1.12756	2.12073
	3.744	1.11717	2.32807
	3.746	1.02531	2.08354
	3.748	1.11374	2.18692
	3.75	1.05097	1.85579
	3.752	1.09958	1.97802
	3.754	1.08727	2.05535
	3.756	1.06413	2.12943
	3.758	1.13993	2.24892
	3.76	1.07974	2.09037
	3.762	1.1195	2.25678
	3.764	1.10137	2.34368
	3.766	1.08902	2.25092
	3.768	1.16847	2.42177
	3.77	1.09637	2.24849
	3.772	1.12802	2.28335
	3.774	1.05503	2.23417
	3.776	1.09841	2.17268
	3.778	1.10999	2.16399
	3.78	1.11242	2.16754
	3.782	1.06532	2.05761
	3.784	0.996408	1.94839
	3.786	1.03268	2.08548
	3.788	1.1093	2.35942
	3.79	1.14859	2.46815
	3.792	1.1219	2.34417
	3.794	1.09336	2.38125
	3.796	1.13072	2.35018
	3.798	1.12515	2.35332
	3.8	1.13897	2.1869
	3.802	1.07929	2.10029
	3.804	1.11525	2.11241
	3.806	1.12206	2.22436
	3.808	1.03694	1.96097
	3.81	1.04285	2.0331
	3.812	1.09254	2.24809
	3.814	1.11098	2.18084
	3.816	1.0815	2.27008
	3.818	1.1551	2.26697
	3.82	1.04438	1.97893
	3.822	1.05029	2.08294
	3.824	1.07675	2.16693
	3.826	1.13547	2.02258
	3.828	1.19556	2.36678
	3.83	1.10019	2.13708
	3.832	1.10327	2.30288
	3.834	1.14689	2.4408
	3.836	1.05913	2.14627
	3.838	1.16981	2.42611
	3.84	1.12818	2.29119
	3.842	1.10319	2.23907
	3.844	1.07661	2.19739
	3.846	1.10093	1.98552
	3.848	1.16809	2.46825
	3.85	1.20156	2.37585
	3.852	1.14141	2.30874
	3.854	1.20516	2.38962
	3.856	1.08156	2.16167
	3.858	1.12831	2.198
	3.86	1.12755	2.21588
	3.862	1.09566	2.26826
	3.864	1.06647	2.14682
	3.866	1.10366	1.98448
	3.868	1.08106	2.18988
	3.87	1.10305	2.2231
	3.872	1.09168	2.02237
	3.874	1.13711	2.33309
	3.876	1.10811	2.24492
	3.878	1.1566	2.2042
	3.88	1.10119	2.31214
	3.882	1.16384	2.48024
	3.884	1.15553	2.39321
	3.886	1.09951	2.25646
	3.888	1.11811	2.35663
	3.89	1.08698	2.24621
	3.892	1.09197	2.24905
	3.894	1.13604	2.15325
	3.896	1.11857	2.19931
	3.898	1.10512	2.23563
	3.9	1.09422	2.10626
	3.902	1.08531	2.06765
	3.904	1.02723	1.95574
	3.906	1.0948	1.95429
	3.908	1.08487	2.05388
	3.91	1.16055	2.16544
	3.912	1.02636	1.98449
	3.914	1.06536	2.06357
	3.916	1.14663	2.10674
	3.918	1.10109	2.1639
	3.92	1.08267	2.07203
	3.922	1.09448	2.03985
	3.924	1.12559	2.18974
	3.926	1.01784	1.97872
	3.928	1.07562	2.02336
	3.93	1.07113	2.13167
	3.932	1.08033	2.06058
	3.934	1.06342	1.85063
	3.936	1.07057	1.92495
	3.938	1.05827	2.03045
	3.94	1.12223	2.25411
	3.942	1.04781	2.13861
	3.944	1.07593	2.24891
	3.946	1.07363	2.10274
	3.948	1.13795	2.23614
	3.95	1.09973	2.17534
	3.952	1.1101	2.1647
	3.954	1.0631	2.00898
	3.956	1.17123	2.29654
	3.958	1.08859	2.26561
	3.96	1.12198	2.34752
	3.962	1.11544	2.38458
	3.964	1.17798	2.35148
	3.966	1.1219	2.24093
	3.968	1.0343	1.98973
	3.97	1.08576	2.05543
	3.972	1.09221	2.27037
	3.974	1.15604	2.15756
	3.976	1.13924	2.33815
	3.978	1.13907	2.31146
	3.98	1.17662	2.22211
	3.982	1.0934	2.26774
	3.984	1.13538	2.2585
	3.986	1.14297	2.25895
	3.988	1.10925	2.04671
	3.99	1.13655	2.25858
	3.992	1.16587	2.19501
[truncated: 98,004 more rows]

## Sheet: Supplementary Fig. 6
Supplementray Fig. 6a
Response data	WT									I21A									P22L									L23A									M24A
elagolix log[M]	1			2			3			1			2			3			1			2			3			1			2			3			1			2			3
-4	396.539	364.945	368.051	386.917	467.601	413.429	371.228	418.974	430.769	449.3	456.1	440	325.22	411.593	398.207	452.463	361.038	363.217	369.07	382.5	375.7	225.064	287.548	270.981	307.102	373.762	325.323	395.145	388.26	378.135	332.867	382.294	312.94	350.254	348.901	444.692	1230.59	935.965	916.197	350.167	356.023	366.814	348.233	395.666	406.105
-5	507.234	468.471	439.86	392.447	409.103	421.525	345.682	407.261	377.505	1013	1042	1041.3	1148.3	1160.36	1069.72	1194.86	1037.68	1130.74	800.53	818.04	825.69	572.596	676.354	571.889	549.682	684.336	590.184	680.535	678.645	679.185	518.436	425.69	502.19	464.251	437.784	420.252	1585.65	1472.08	1535.17	622.703	728.479	717.265	635.895	644.044	731.056
-6	381.957	373.73	379.5	470.346	351.08	426.702	465.599	381.16	421.281	1243	1241.2	1230	1147.55	1105.01	1084.25	1107.41	1094.95	1081.61	1820.7	1705.1	1791.8	1155.85	1042.68	1070.34	1115.76	1001.96	1023.9	1211.76	1261.98	1172.34	560.221	579.891	557.698	559.626	545.45	641.995	1427.22	1668.36	1591.25	677.37	731.067	742.252	726.985	580.117	580.641
-7	476.752	372.089	416.189	462.552	484.835	460.212	449.051	475.069	463.455	1131	1099	1106.7	1047.24	1066.16	1105.49	1067.17	1120.47	1064.13	1728.9	1788.4	1858.1	1286.84	1230.5	1196.2	1332.73	1246.6	1174.19	1307.07	1474.2	1368.09	639.804	718.802	625.994	685.484	708.413	616.857	1337.49	1269.36	1346.05	665.92	646.993	631.525	707.504	648.624	702.606
-8	801.861	831.456	848.099	1008.67	995.64	833.632	951.314	869.911	841.789	957.6	979.4	968.9	1157.55	1116.74	1031.66	1156.01	1097.03	1155.1	1633.36	1667.7	1634.04	1295.06	1239.56	1182.99	1169.18	1230.67	1186.96	1170.32	1333.26	1418.85	663.601	627.21	700.776	641.883	665.552	677.708	1460.87	1200.24	1352.92	710.895	665.912	713.097	729.031	674.426	651.723
-9	1384.64	1218.34	1242.52	1446.21	1445.98	1523.43	1029.65	1193.58	1248.46	1031	990.5	971.6	1082.6	1027.62	959.922	1034.28	1071.56	1076.02	1699.66	1632.17	1817.3	1355.74	1175.38	1213.91	1292.43	1166.48	1193.62	1493.1	1116.32	1440.05	686.027	673.858	682.854	619.153	581.252	684.977	1437.03	1266.97	1322.07	694.867	708.29	668.561	724.498	650.215	704.649
-10	1389.83	1342.23	1387.98	1604.95	1593.47	1542.16	1367	1409.79	1480.37	977.9	976.9	1023	1081.95	1146.95	1005.55	1130.94	1070.85	1097.91	1652.06	1747.6	1678.92	1252.45	1347.18	1245.61	1295.71	1263.49	1292.29	1303.83	1290.6	1409.4	676.317	746.237	678.139	681.901	670.282	655.838	1571.63	1451.05	1516.95	710.758	656.615	795.651	789.917	670.736	771.289
-11	1433.86	1249.36	1359.55	1571.87	1590.75	1551.5	1366.66	1326.8	1487.15				1094.92	1100.52	1066.91	1052.42	1222.43	1078.09				1302.92	1515.58	1209.69	1284.67	1409.23	1316.8				729.058	700.246	660.557	745.081	747.681	746.573				761.239	690.203	767.605	716.821	647.671	707.673
-12	1282.55	1313.71	1033.533*	1534.5	1588.63	1428.13	1266.66	1326.8	1387.15																						768.162	769.557	633.795	729.058	700.246	660.557				773.283	724.388	696.349	781.628	767.7	765.577
-13	1484.4	1318.29	1370.63	1491.38	1666.66	1691.07	1466.66	1326.8	1487.15	1067	1071	1068.5							1788.4	1744.2	1773.1							1148.04	1166.81	1153.58	813.687	688.712	704.618	667.298	700.065	707.916	1487.51	1316.32	1404.79	762.138	678.766	780.112	760.94	680.603	816.128
Response data	WT									I21A									P22L									L23A									M24A
elagolix log[M]	1			2			3			1			2			3			1			2			3			1			2			3			1			2			3
-4	28.5053	26.2341	26.4575	23.9373	28.9291	25.5776	26.0169	29.3631	30.1897	44.93	45.61	44	29.9066	37.8493	36.6184	40.4836	32.3035	32.4984	21.71	22.5	22.1	16.7617	21.4152	20.1814	22.9712	27.9574	24.3341	29.27	28.76	28.01	45.2466	51.9652	42.538	50.6323	50.4367	64.2842	87.7749	66.76	65.35	47.2982	48.0893	49.5467	46.2733	52.5763	53.9633
-5	36.4627	33.6762	31.6194	24.2795	25.31	26.0785	24.2266	28.5422	26.4568	101.3	104.2	104.13	105.595	106.704	98.3695	106.909	92.8449	101.172	47.09	48.12	48.57	42.6442	50.3716	42.5915	41.1162	51.1883	44.1457	50.41	50.27	50.31	70.471	57.8641	68.2627	67.1116	63.2855	60.7512	113.1	105	109.5	84.1106	98.3981	96.8834	84.498	85.5808	97.1429
-6	27.4571	26.8657	27.2804	29.0989	21.7203	26.3988	32.6307	26.713	29.5248	124.3	124.12	123	105.526	101.615	99.7057	99.0844	97.9696	96.7757	107.1	100.3	105.4	86.0819	77.654	79.714	83.4589	74.9464	76.5878	89.76	93.48	86.84	76.1508	78.8247	75.8079	80.8989	78.8496	92.8061	101.8	119	113.5	91.4946	98.7477	100.258	96.602	77.0861	77.1558
-7	34.2715	26.7477	29.9179	28.6167	29.9953	28.4719	31.471	33.2944	32.4805	113.1	109.9	110.67	96.3021	98.0422	101.658	95.4836	100.253	95.212	101.7	105.2	109.3	95.8378	91.6417	89.0868	99.688	93.2459	87.8292	96.82	109.2	101.34	86.9686	97.7068	85.0914	99.0928	102.407	89.1722	95.4	90.54	96.01	89.9481	87.3915	85.3022	94.0133	86.1894	93.3626
-8	57.642	59.7695	60.9659	62.4033	61.5972	51.5743	66.6713	60.9662	58.9954	95.76	97.94	96.89	106.446	102.694	94.8697	103.433	98.1553	103.351	96.08	98.1	96.12	96.4498	92.3162	88.103	87.4546	92.0542	88.7842	86.69	98.76	105.1	90.2033	85.2567	95.2565	92.7899	96.2114	97.9688	104.2	85.61	96.5	96.023	89.947	96.3204	96.8738	89.618	86.6011
-9	99.5354	87.5809	89.3191	89.4728	89.4584	94.2502	72.1613	83.6502	87.4964	103.1	99.05	97.16	99.5536	94.4975	88.2725	92.5407	95.8767	96.2757	99.98	96.01	106.9	100.969	87.5363	90.4059	96.6741	87.2523	89.2826	110.6	82.69	106.67	93.2517	91.5975	92.8204	89.504	84.0252	99.0195	102.5	90.37	94.3	93.858	95.6711	90.3047	96.2715	86.4008	93.634
-10	99.9086	96.4865	99.7751	99.2936	98.5833	95.4085	95.8038	98.8029	103.749	97.79	97.69	102.3	99.4944	105.471	92.4688	101.19	95.8131	98.2342	97.18	102.8	98.76	93.2765	100.332	92.7668	96.9192	94.509	96.6635	96.58	95.6	104.4	91.9318	101.436	92.1795	98.5748	96.8953	94.8072	112.1	103.5	108.2	96.0045	88.6911	107.471	104.965	89.1276	102.489
-11	103.073	89.8105	97.7319	97.2469	98.4149	95.9866	95.7803	92.9868	104.225				100.687	101.202	98.111	94.1641	109.375	96.4605				97.0351	112.873	90.0917	96.093	105.41	98.497				99.1008	95.1845	89.7895	107.708	108.084	107.924				102.823	93.228	103.683	95.2514	86.0627	94.0358
-12	92.1963	94.4362	74.29585*	94.9347	98.2837	88.3539	88.7719	92.9868	97.2163																						104.416	104.606	86.1518	105.392	101.227	95.4894				104.45	97.8455	94.0582	103.863	102.012	101.73
-13	106.706	94.7658	98.5279	92.2674	103.111	104.621	102.789	92.9868	104.225	106.7	107.1	106.85							105.2	102.6	104.3							85.04	86.43	85.45	110.605	93.6167	95.7788	96.4638	101.201	102.336	106.1	93.89	100.2	102.945	91.6832	105.372	101.114	90.4387	108.447
* the value was abandoned

## Sheet: Supplementary Fig. 8
Supplementray Fig. 6a
Response data	WT									N2315.58Y									D3197.49N									N872.50D&D3197.49N									N872.50D
GnRH log[M]	1			2			3			1			2			3			1			2			3			1			2			3			1			2			3
-5										586.348	576.453	543.309	676.59	673.388	558.265	632.1	587.2	532.4	789.795	1088.26	964.09							401.51	200.475	501.058							513.736	554.881	605.715
-6	2333.98	2279.31	2317	2713.29	2350.99	2590.17	2566.68	2593.81	2426.27	513.889	489.048	557.116	644.644	588.724	614.611	531.2	487.5	498.6	865.12	811.743	1040.82	348.328	359.405	380.668	333.178	430.126	337.544	566.77	707.445	343.669	569.882	596.247	578.2	596.249	630.475	581.695	621.188	736.511	533.613	443.634	348.297	417.587	355.274	389.975	421.968
-7	2390.34	2529.77	2417	2332.78	2246.09	2361.85	2398.59	2307.92	2327.25	521.88	501.745	576.895	665.428	749.704	459.978	601.1	534.4	587.6	841.025	735.164	764.687	343.615	367.379	394.856	410.846	390.191	364.277	711.102	661.985	715.933	535.62	474.259	521.1	589.496	568.861	602.414	562.531	664.987	986.087	400.819	359.496	362.169	419.199	388.043	394.184
-8	1985.29	1886.66	1913	1948.96	2338.56	2014.52	1898.48	2275.02	1924.69	497.201	477.175	507.586	626.868	721.323	672.483	512.3	498.7	532.4	771.689	783.116		381.112	374.297	416.971	326.175	391.173	409.003	378.985	330.914	146.572	472.834	424.942	463.7	568.483	528.69	623.954	624.176	756.097	503.18	446.931	381.193	348.639	363.338	348.717	376.115
-9	882.173	728.011	786.7	928.65	955.137	920.496	1011.3	1033.57	1103.98	503.636	524.391	551.104	494.05	631.443	731.345	513.2	467.7	587.6	584.857	612.229	618.817	381.166	406.269	346.708	327.079	406.567	468.902	740.272	608.999	616.624	399.826	486.119	489.2	637.257	547.71	549.454	587.983	621.616	509.276	497.318	485.45	487.209	365.413	424.562	376.174
-10	504.408	528.344	514.5	422.572	387.717	339.122	372.167	402.735	342.822	530.19	499.084	560.994	678.923	538.667	607.436	542.1	456.5	587	554.622	602.212	609.701	348.704	342.29	332.797	419.082	391.469	349.132	630.969	534.393	594.69	356.591	444.584	450.2	583.608	533.973	567.683	653.631	614.579	604.97	452.957	429.119	447.928	416.162	388.28	419.059
-11	533.356	485.534	493	426.148	448.592	365.607	334.378	387.499	405.821	621.206	542.965	595.289	621.369	638.808	834.614	673.4	564.5	702.1	614.033	644.377	726.906	341.431	392.114	348.209	410.762	322.402	329.364	607.687	559.324	645.339	462.296	462.704	501.2	597.126	597.511	609.68	671.159	637.822	577.208	379.709	322.549	358.222	377.081	374.372	403.195
-12	533.874	508.579	523.3	392.713	397.069	399.987	420.798	419.578	403.523	579.005	571.841	647.432	633.134	822.766	608.692	631.5	687.4	489	510.526	565.042	571.237	374.308	322.2	418.743	370.755	395.179	373.889	476.868	566.555	453.138	556.01	463.84	378.9	534.784	525.471	562.373	778.955	612.293	599.802	405.84	414.072	348.022	360.577	361.659	380.116
-13	431.469	434.137	434.3	396.259	379.448	364.753	348.39	387.891	350.475													413.706	403.853	399.432	395.688	350.796	398.853				510.827	538.78	538.7	564.055	528.176	583.902				414.975	357.166	361.765	353.059	413.114	348.548
								Control(WT)		N2315.58Y									D3197.49N									N872.50D&D3197.49N									N872.50D
								GnRH log[M]		1			2			3			1			2			3			1			2			3			1			2			3
									-5	2110.92	2043.88	2019.69							2177.23	2490.82	2531.8							2177.23	2490.82	2531.8							2177.23	2490.82	2531.8
									-6	2378.04	2045.3	1923.94	2713.29	2350.99	2590.17	2566.68	2593.81	2426.27	2776.76	3398.32	3628.55	2713.29	2350.99	2590.17	2566.68	2593.81	2426.27	2776.76	3398.32	3628.55	2713.29	2350.99	2590.17	4761.02	4516.48	4463.59	2776.76	3398.32	3628.55	2713.29	2350.99	2590.17	2566.68	2593.81	2426.27
									-7	2054.71	1996.47	1823.64	2332.78	2246.09	2361.85	2398.59	2307.92	2327.25	2662.07	2714.95	3411.16	2332.78	2246.09	2361.85	2398.59	2307.92	2327.25	2662.07	2714.95	3411.16	2332.78	2246.09	2361.85	4491.77	3526.23	4950.36	2662.07	2714.95	3411.16	2332.78	2246.09	2361.85	2398.59	2307.92	2327.25
									-8	1190.41	1118.65	1198.24	1948.96	2338.56	2014.52	1898.48	2275.02	1924.69	2638.67	1971.32	2400.13	1948.96	2338.56	2014.52	1898.48	2275.02	1924.69	2638.67	1971.32	2400.13	1948.96	2338.56	2014.52	3105.7	2942.26	3250.99	2638.67	1971.32	2400.13	1948.96	2338.56	2014.52	1898.48	2275.02	1924.69
									-9	659.91	600.157	558.869	928.65	955.137	920.496	1011.3	1033.57	1103.98	999.627	1031.8	951.411	928.65	955.137	920.496	1011.3	1033.57	1103.98	999.627	1031.8	951.411	928.65	955.137	920.496	1363.02	1451.91	1372.94	999.627	1031.8	951.411	928.65	955.137	920.496	1011.3	1033.57	1103.98
									-10	594.419	531.812	561.477	422.572	387.717	339.122	372.167	402.735	342.822	734.644	655.855	676.685	422.572	387.717	339.122	372.167	402.735	342.822	734.644	655.855	676.685	422.572	387.717	339.122	555.787	526.847	534.623	734.644	655.855	676.685	422.572	387.717	339.122	372.167	402.735	342.822
									-11	547.281	557.084	520.597	426.148	448.592	365.607	334.378	387.499	405.821	609.96	503.45	608.415	426.148	448.592	365.607	334.378	387.499	405.821	609.96	503.45	608.415	426.148	448.592	365.607	519.048	559.08	546.318	609.96	503.45	608.415	426.148	448.592	365.607	334.378	387.499	405.821
									-12	581.812	522.257	506.764	392.713	397.069	399.987	420.798	419.578	403.523	620.859	664.535	774.53	392.713	397.069	399.987	420.798	419.578	403.523	620.859	664.535	774.53	392.713	397.069	399.987	587.688	517.887	472.741	620.859	664.535	774.53	392.713	397.069	399.987	420.798	419.578	403.523
									-13				396.259	379.448	364.753	348.39	387.891	350.475				396.259	379.448	364.753	348.39	387.891	350.475				396.259	379.448	364.753	544.617	527.977	515.243				396.259	379.448	364.753	348.39	387.891	350.475
Response data	WT									N2315.58Y									D3197.49N									N872.50D&D3197.49N									N872.50D
GnRH log[M]	1			2			3			1			2			3			1			2			3			1			2			3			1			2			3
-5										28.4889	28.0081	26.3978	26.5175	26.392	21.88	24.9949	23.2194	21.0525	24.168450*	33.301690*	29.502030*							12.286570*	6.134734*	15.332830*							15.720800*	16.979870*	18.535450*
-6	101.034	98.6675	100.299	106.342	92.142	101.516	101.493	102.566	95.941	24.9684	23.7614	27.0686	25.2655	23.0738	24.0884	21.005	19.277	19.7159	26.4735	24.8401	31.85	13.652	14.0861	14.9195	13.1747	17.0083	13.3474	17.3437	21.6485	10.5166	22.3395	23.3731	22.6656	13.0185	13.7658	12.7008	19.0089	22.5379	16.3291	17.3873	13.6508	16.3665	14.0485	15.4206	16.6857
-7	103.473	109.509	104.628	91.4285	88.0307	92.5677	94.8466	91.2613	92.0256	25.3566	24.3783	28.0296	26.0801	29.3831	18.0279	23.7691	21.1316	23.2352	25.7362	22.4967	23.4001	13.4673	14.3987	15.4756	16.2459	15.4292	14.4045	21.7604	20.2573	21.9082	20.9965	18.5911	20.4273	12.8711	12.4205	13.1532	17.214	20.3492	30.1752	15.7093	14.0897	14.1945	16.5762	15.3443	15.587
-8	85.9397	81.6702	82.8104	76.3855	91.6548	78.955	75.0707	89.9603	76.1072	24.1575	23.1845	24.6621	24.5688	28.2708	26.3566	20.2577	19.7199	21.0525	23.614390*	23.964080*		14.9369	14.6698	16.3423	12.8978	15.468	16.173	11.597290*	10.126270*	4.485232*	18.5352	16.6579	18.1772	12.4123	11.5435	13.6234	19.1004	23.1373	15.3978	17.5165	14.94	13.6642	14.3674	13.7892	14.8726
-9	38.1877	31.5143	34.0549	36.3965	37.4346	36.0769	39.9894	40.8699	43.6541	24.4702	25.4786	26.7765	19.3633	24.7481	28.6635	20.2933	18.4941	23.2352	17.8972	18.7348	18.9364	14.939	15.9229	13.5885	12.9336	16.0767	18.5416	22.653	18.6359	18.8693	15.6733	19.056	19.1768	13.9139	11.9587	11.9968	17.9928	19.022	15.5843	19.4913	19.0262	19.0951	14.4494	16.7883	14.8749
-10	21.8349	22.8711	22.2718	16.5618	15.1957	13.2912	14.7165	15.9252	13.5561	25.7604	24.249	27.257	26.609	21.1119	23.8072	21.4361	18.0512	23.2115	16.972	18.4282	18.6574	13.6667	13.4153	13.0433	16.5716	15.4797	13.8056	19.3082	16.3529	18.1981	13.9785	17.4278	17.648	12.7425	11.6588	12.3948	20.0017	18.8067	18.5126	17.7527	16.8184	17.5556	16.4561	15.3536	16.5707
-11	23.088	21.0179	21.3411	16.702	17.5816	14.3292	13.2222	15.3227	16.0472	30.1825	26.381	28.9233	24.3533	25.0367	32.7109	26.628	22.3218	27.7629	18.79	19.7185	22.244	13.3817	15.3681	13.6473	16.2426	12.7486	13.0239	18.5958	17.1158	19.748	18.1221	18.1382	19.6472	13.0377	13.0461	13.3118	20.5381	19.518	17.6631	14.8819	12.6416	14.0398	14.9108	14.8036	15.9434
-12	23.1105	22.0155	22.6527	15.3916	15.5623	15.6767	16.6395	16.5912	15.9564	28.1321	27.784	31.4568	24.8143	32.2466	23.8564	24.9712	27.1816	19.3363	15.6226	17.2908	17.4804	14.6702	12.628	16.4118	14.6606	15.6264	14.7845	14.5926	17.3371	13.8664	21.7958	18.1827	14.853	11.6765	11.4732	12.2789	23.8367	18.7367	18.3545	15.9061	16.2287	13.64	14.2582	14.3009	15.0308
-13	18.6775	18.793	18.8001	15.5305	14.8717	14.2957	13.7762	15.3382	13.8587													16.2143	15.8282	15.6549	15.6465	13.8714	15.7717				20.0246	21.1203	21.1172	12.3156	11.5322	12.749				16.2641	13.9984	14.1786	13.9609	16.3356	13.7825
																																											0
* the value was abandoned

## Sheet: Supplementary Table 2
Supplementary Table 2
	Construct	Surface_expression	WT
	WT	1123.3	1.00708			Raw data	WT									M24A									R381.35A									H3067.36A
		1112.3	0.997221			GnRH log[M]	1			2			4			1			2			3			1			2			3			1			2			3
		1110.6	0.995697			-6	2333.98	2279.31	2317	2713.29	2350.99	2590.17	2566.68	2593.81	2426.27	1328.21	1391.78	1348.23	1794.06	1783.75	1868.84	1743.69	1807.65	1795.94	560.886	550.211	701.974	397.28	440.906	429.859	430.161	433.883	424.401	755.401	713.686	691.612	775.809	697.58	786.159	748.51	808.636	785.916
	I21A	1210	1.08481			-7	2390.34	2529.77	2417	2332.78	2246.09	2361.85	2398.59	2307.92	2327.25	1600.25	1636.79	1547.62	1898.95	1771.24	1957.48	1838.49	1886.36	1804.04	455.011	403.182	505.753	400.166	404.017	417.77	401.031	399.4	384.985	629.147	624.422	695.224	626.113	625.555	672.927	624.015	676.488	646.436
		1115.7	1.00027			-8	1985.29	1886.66	1913	1948.96	2338.56	2014.52	1898.48	2275.02	1924.69	1175.06	1184.14	1182.08	1388.4	1240.61	1336.35	1291.89	1180.55	1251.22	517.824	401.961	508.33	403.582	449.831	401.509	392.623	406.702	430.385	427.744	481.262	402.513	429.993	495.397	471.877	504.017	535.132	527.15
		1221.2	1.09485			-9	882.173	728.011	786.7	928.65	955.137	920.496	1011.3	1033.57	1103.98	747.596	647.49	703.838	679.035	583.995	676.929	699.777	616.817	673.443	389.754	983.3697728976*	567.478	414.917	417.276	480.197	389.392	450.746	410.39	431.999	354.804	439.65	356.178	398.296	387.718	435.754	402.101	478.323
	P22L	1074.5	0.963332			-10	504.408	528.344	514.5	422.572	387.717	339.122	372.167	402.735	342.822	468.744	486.495	520.758	315.859	320.102	296.911	364.054	329.714	349.116	497.442	526.985	578.712	401.616	398.203	401.11	347.343	413.158	461.091	435.321	387.143	354.606	322.137	396.974	454.531	339.675	399.449	438.929
		1015.6	0.910525			-11	533.356	485.534	493	426.148	448.592	365.607	334.378	387.499	405.821	423.129	446.452	433.036	273.243	281.271	282.629	311.49	273.473	288.075	404.194	413.877	560.248	407.887	433.004	430.87	398.901	433.041	426.1	414.079	350.899	398.44	470.042	420.683	401.511	404.214	473.298	440.091
		995.5	0.892505			-12	533.874	508.579	523.3	392.713	397.069	399.987	420.798	419.578	403.523	456.153	455.328	455.534	348.018	328.324	387.825	291.713	345.698	323.217	479.417	438.691	640.214	398.64	419.408	459.892	480.703	430.809	467.077	495.772	442.898	423.824	374.176	455.036	459.755	414.455	464.075	512.357
	L23A	1231.6	1.10418			-13	431.469	434.137	434.3	396.259	379.448	364.753	348.39	387.891	350.475	556.879	470.189	521.79	330.162	370.301	368.701	348.625	378.78	350.332	408.333	406.479	548.216	457.085	430.981	447.987	465.918	478.441	452.903	428.319	425.31	541.52	392.59	374.932	418.034	441.447	465.443	491.571
		1125.8	1.00932
		1051.3	0.942532
	M24A	1076.1	0.964766										Control(WT)			M24A									R381.35A									H3067.36A
		1032.8	0.925946										GnRH log[M]			1			2			3			1			2			3			1			2			3
		1003	0.899229												-6	2048.98	2093.35	2049.79	2713.29	2350.99	2590.17	2566.68	2593.81	2426.27	2737.9	2608.43	2418.17	2566.68	2593.81	2426.27	2713.29	2350.99	2590.17	2737.9	2608.43	2418.17	2566.68	2593.81	2426.27	2713.29	2350.99	2590.17
	R381.35A	948.3	0.850188												-7	1905.47	1789.72	1867.96	2332.78	2246.09	2361.85	2398.59	2307.92	2327.25	2413.98	2179.6	2286.63	2398.59	2307.92	2327.25	2332.78	2246.09	2361.85	2413.98	2179.6	2286.63	2398.59	2307.92	2327.25	2332.78	2246.09	2361.85
		951	0.852609												-8	1480.86	1580.7	1417.63	1948.96	2338.56	2014.52	1898.48	2275.02	1924.69	2064.97	1786.03	2201.41	1898.48	2275.02	1924.69	1948.96	2338.56	2014.52	2064.97	1786.03	2201.41	1898.48	2275.02	1924.69	1948.96	2338.56	2014.52
		905.3	0.811637												-9	745.257	629.135	595.141	928.65	955.137	920.496	1011.3	1033.57	1103.98	692.629	802.042	836.96	1011.3	1033.57	1103.98	928.65	955.137	920.496	692.629	802.042	836.96	1011.3	1033.57	1103.98	928.65	955.137	920.496
	N872.50D	1029.2	0.922718												-10	382.569	446.009	358.76	422.572	387.717	339.122	372.167	402.735	342.822	354.702	378.703	325.901	372.167	402.735	342.822	422.572	387.717	339.122	354.702	378.703	325.901	372.167	402.735	342.822	422.572	387.717	339.122
		1008.2	0.903891												-11	475.273	418.305	277.483	426.148	448.592	365.607	334.378	387.499	405.821	436.165	301.702	346.17	334.378	387.499	405.821	426.148	448.592	365.607	436.165	301.702	346.17	334.378	387.499	405.821	426.148	448.592	365.607
		913.9	0.819347												-12	665.704	443.809	408.424	392.713	397.069	399.987	420.798	419.578	403.523	436.529	487.24	330.338	420.798	419.578	403.523	392.713	397.069	399.987	436.529	487.24	330.338	420.798	419.578	403.523	392.713	397.069	399.987
	D982.61A	1044.3	0.936256												-13	362.983	407.093	486.484	396.259	379.448	364.753	348.39	387.891	350.475	415.097	424.691	359.473	348.39	387.891	350.475	396.259	379.448	364.753	415.097	424.691	359.473	348.39	387.891	350.475	396.259	379.448	364.753
		1031.8	0.925049
		1076.8	0.965394
	N1022.65A	1117.7	1.00206			Response data	WT									M24A									R381.35A									H3067.36A
		1493.8	1.33925			GnRH log[M]	1			2			3			1			2			3			1			2			3			1			2			3
		1528.8	1.37063			-6	101.034	98.6675	100.299	106.342	92.142	101.516	101.493	102.566	95.941	64.35	67.43	65.32	70.3144	69.9104	73.2451	68.9499	71.4793	71.0161	21.6712	21.2587	27.1224	15.7095	17.4346	16.9977	16.8593	17.0051	16.6335	29.1867	27.575	26.7221	30.6775	27.5841	31.0868	29.3363	31.6928	30.8023
	K1213.32Q	1773	1.58956			-7	103.473	109.509	104.628	91.4285	88.0307	92.5677	94.8466	91.2613	92.0256	77.53	79.3	74.98	74.4254	69.4201	76.7191	72.6986	74.5916	71.3365	17.5804	15.5779	19.541	15.8236	15.9759	16.5197	15.7176	15.6536	15.0887	24.3086	24.126	26.8616	24.7581	24.7361	26.6093	24.457	26.5135	25.3357
		2713	2.43231			-8	85.9397	81.6702	82.8104	76.3855	91.6548	78.955	75.0707	89.9603	76.1072	56.93	57.37	57.27	54.4153	48.6231	52.3755	51.0846	46.6821	49.4765	20.0073	15.5307	19.6405	15.9587	17.7875	15.8767	15.388	15.9398	16.868	16.5269	18.5947	15.552	17.0031	19.5893	18.6592	19.7539	20.9734	20.6605
		895	0.802403			-9	38.1877	31.5143	34.0549	36.3965	37.4346	36.0769	39.9894	40.8699	43.6541	36.22	31.37	34.1	26.6133	22.8884	26.5308	27.671	24.3906	26.6297	15.0591	37.99482*	21.9259	16.4069	16.5002	18.9882	15.2614	17.666	16.0844	16.6913	13.7087	16.9869	14.0842	15.7497	15.3314	17.0785	15.7595	18.7469
	M1253.36A	1504.5	1.34884			-10	21.8349	22.8711	22.2718	16.5618	15.1957	13.2912	14.7165	15.9252	13.5561	22.71	23.57	25.23	12.3794	12.5457	11.6368	14.3956	13.0378	13.8049	19.2199	20.3613	22.3599	15.8809	15.746	15.8609	13.6134	16.1929	18.0715	16.8196	14.9582	13.7011	12.7382	15.6974	17.9733	13.3129	15.6556	17.2029
		1152.4	1.03317			-11	23.088	21.0179	21.3411	16.702	17.5816	14.3292	13.2222	15.3227	16.0472	20.5	21.63	20.98	10.7092	11.0238	11.077	12.3171	10.8138	11.3913	15.617	15.9911	21.6465	16.1289	17.1221	17.0377	15.6341	16.9721	16.7001	15.9989	13.5578	15.3947	18.5867	16.6349	15.8768	15.8423	18.5499	17.2484
		1694.2	1.51892			-12	23.1105	22.0155	22.6527	15.3916	15.5623	15.6767	16.6395	16.5912	15.9564	22.1	22.06	22.07	13.6398	12.868	15.2	11.5351	13.6698	12.7809	18.5234	16.9499	24.7362	15.7633	16.5845	18.1853	18.8401	16.8847	18.3061	19.1553	17.1124	16.3755	14.7959	17.9933	18.1799	16.2437	18.1884	20.0807
		1508.9	1.35279			-13	18.6775	18.793	18.8001	15.5305	14.8717	14.2957	13.7762	15.3382	13.8587	26.98	22.78	25.28	12.94	14.5132	14.4505	13.7855	14.9779	13.853	15.7769	15.7053	21.1816	18.0743	17.0421	17.7146	18.2607	18.7515	17.7506	16.5491	16.4329	20.9229	15.524	14.8258	16.5302	17.3016	18.2421	19.2661
	P1283.39K	994	0.89116
		1023	0.91716
		1031	0.924332			Response data	WT									Y2836.51F									Y2846.52F									L2866.54A									F3087.38A
	Q1744.60A	973.7	0.87296			elagolix log[M]	1			2			3			1			2			3			1			2			3			1			2			3			1			2			3
		976.1	0.875112			-4	396.539	364.945	368.051	386.917	467.601	413.429	371.228	418.974	430.769	536.401	505.257	495.697	479.701	498.989	521.453	483.97	514.239	432.949	326.688	335.155	356.639	373.633	373.515	366.53	312.576	245.913	248.943	230.797	258.474	230.99	267.346	275.626	358.82	378.15	324.277	366.314	286.961	306.555	305.486	368.03	386.141	375.854	349.37
		999.8	0.89636			-5	507.234	468.471	439.86	392.447	409.103	421.525	345.682	407.261	377.505	692.137	764.899	685.799	634.307	737.445	725.371	664.842	758.27	728.411	476.556	483.583	469.582	483.712	422.303	466.82	553.199	482.44	484.614	844.985	799.081	812.871	843.55	786.766	812.853	888.134	798.469	787.528	358.992	283.658	322.844	346.63	286.661	339.796	395.233
	F1784.64A	1096.8	0.983324			-6	381.957	373.73	379.5	470.346	351.08	426.702	465.599	381.16	421.281	728.311	751.633	707.298	701.502	696.857	734.35	670.651	712.065	757.589	940.12	855.254	910.947	905.137	881.194	870.157	818.528	802.124	885.353	1051.6	1011.93	1215.82	1116.88	1263.58	1264.41	1049.43	1096.39	1176.77	570.551	547.548	536.988	521.734	508.061	547.544	538.343
		1135.7	1.0182			-7	476.752	372.089	416.189	462.552	484.835	460.212	449.051	475.069	463.455	727.913	779.95	681.249	706.724	753.102	736.178	685.095	732.48	700.369	1151.19	1077.68	1103.01	1180.84	1257.65	1297.24	1089.67	1005.6	1199.3	1074.05	1125.23	973.332	1162.35	1144.72	1035.99	1108.98	1089.48	1016.01	720.218	720.7	725.732	745.729	731.974	726.193	787.151
		1085.1	0.972835			-8	801.861	831.456	848.099	1008.67	995.64	833.632	951.314	869.911	841.789	757.73	680.727	702.46	669.066	749.335	683.63	754.441	757.827	756.13	1145.3	1173.08	1121.05	1016.19	1080.37	1039.3	1021.94	1016.58	1070.07	1030.86	1116.44	1058.61	1037.33	1110.2	951.287	1107	1163.99	1034.4	1500.02	1513.75	1399.68	1608.39	1572.54	1653.49	1675.74
	N2315.58Y	994.5	0.891608			-9	1384.64	1218.34	1242.52	1446.21	1445.98	1523.43	1029.65	1193.58	1248.46	784.047	705.195	710.053	738.755	703.01	676.352	735.126	752.149	665.804	1316.61	1247.57	1136.82	1251.76	1432.58	1300.84	1282.47	1209.51	1295.61	1055.05	1173.22	1134.31	1229.97	1159.12	1092.18	1189.83	1125.63	1188.43	1663.65	1695.12	1658.41	1966.56	1669.92	1671.71	1836.18
		937.8	0.840775			-10	1389.83	1342.23	1387.98	1604.95	1593.47	1542.16	1367	1409.79	1480.37	741.192	719.494	778.732	698.338	766.622	764.257	735.168	747.372	685.244	1347.93	1338.57	1223.43	1207.23	1264.72	1280.37	1170.07	1262.51	1240.86	1102.22	1181.6	1169.24	1302.59	1246.41	1218.3	1237.97	1113.72	1265.52	1689.09	1652.5	1750.49	1772.99	1759.91	1848.36	1841.57
		1015.2	0.910167			-11	1433.86	1249.36	1359.55	1571.87	1590.75	1551.5	1366.66	1326.8	1487.15	776.665	694.398	733.392	701.545	667.681	734.402	789.119	749.277	710.823	1295.65	1316.69	1268.59	1189.05	1255.19	1299.12	1180.65	1215.48	1301.99	1144.81	1099.45	1221.67	1251.59	1193.46	1104.79	1231.63	1163.41	1223.08	1934.26	1944.42	1935.4	1768.15	1851.27	1875.6	1817.45
	F2726.40V	992.3	0.889636			-12	1282.55	1313.71	1033.533*	1534.5	1588.63	1428.13	1266.66	1326.8	1387.15
		1275.2	1.14327			-13	1484.4	1318.29	1370.63	1491.38	1666.66	1691.07	1466.66	1326.8	1487.15
		1056.6	0.947283
	F2726.40L	3089	2.76941
		2649.5	2.37538			Response data	WT									Y2836.51F									Y2836.52F									L2866.54A									F3087.38A
		2264	2.02977			elagolix log[M]	1			2			3			1			2			3			1			2			3			1			2			3			1			2			3
	W2806.48F	1042.4	0.934553			-4	28.5053	26.2341	26.4575	23.9373	28.9291	25.5776	26.0169	29.3631	30.1897	87.437	82.3603	80.8019	68.4105	71.1612	74.3647	64.5517	68.5891	57.7466	25.2533	25.9078	27.5685	29.9437	29.9342	29.3744	25.3569	19.949	20.1948	19.9771	22.3727	19.9938	22.5936	23.2933	30.3241	31.3547	26.8877	30.3733	14.8069	15.8179	15.7627	20.0926	21.0813	20.5197	18.825
		1033.6	0.926663			-5	36.4627	33.6762	31.6194	24.2795	25.31	26.0785	24.2266	28.5422	26.4568	112.823	124.684	111.79	90.4591	105.168	103.446	88.6764	101.138	97.1551	36.8382	37.3815	36.2992	38.7657	33.8442	37.4119	44.8768	39.1367	39.313	73.1393	69.166	70.3596	71.289	66.4902	68.6948	73.6405	66.2059	65.2986	18.5236	14.6365	16.6584	18.9243	15.6502	18.5511	21.2962
		1038.4	0.930966			-6	27.4571	26.8657	27.2804	29.0989	21.7203	26.3988	32.6307	26.713	29.5248	118.72	122.521	115.294	100.042	99.3793	104.726	89.4512	94.975	101.047	72.6722	66.112	70.4171	72.5395	70.6206	69.7361	66.4009	65.0702	71.8219	91.0233	87.5893	105.237	94.3884	106.786	106.856	87.0148	90.908	97.5728	29.4398	28.2529	27.708	28.484	27.7375	29.8931	29.0074
	Y2836.51F	1581.4	1.41779			-7	34.2715	26.7477	29.9179	28.6167	29.9953	28.4719	31.471	33.2944	32.4805	118.655	127.137	111.048	100.786	107.4	104.987	91.3777	97.6979	93.415	88.9879	83.3057	85.2639	94.6346	100.791	103.963	88.3963	81.577	97.2899	92.9663	97.396	84.2486	98.2313	96.741	87.5524	91.952	90.3353	84.2432	37.1625	37.1874	37.447	40.713	39.962	39.6464	42.4138
		1448.8	1.29891			-8	57.642	59.7695	60.9659	62.4033	61.5972	51.5743	66.6713	60.9662	58.9954	123.515	110.963	114.506	95.4161	106.863	97.493	100.627	101.079	100.852	88.5331	90.68	86.6582	81.4394	86.583	83.2915	82.9023	82.467	86.8063	89.2279	96.6357	91.63	87.6652	93.8235	80.3939	91.7883	96.5134	85.768	77.3997	78.1082	72.222	87.81	85.8528	90.2722	90.2933
		1243.7	1.11503			-9	99.5354	87.5809	89.3191	89.4728	89.4584	94.2502	72.1613	83.6502	87.4964	127.805	114.952	115.743	105.354	100.257	96.4551	98.0509	100.321	88.8047	101.775	96.4385	87.877	100.318	114.809	104.252	104.037	98.1186	105.103	91.3223	101.551	98.1822	103.946	97.958	92.3012	98.656	93.3329	98.5399	85.8429	87.4666	85.5721	107.364	91.1693	91.2668	98.9383
	Y2836.51A	1058.6	0.949077			-10	99.9086	96.4865	99.7751	99.2936	98.5833	95.4085	95.8038	98.8029	103.749	120.819	117.282	126.939	99.5904	109.329	108.991	98.0564	99.6842	91.3976	104.196	103.472	94.5727	96.7498	101.358	102.612	94.9191	102.418	100.661	95.405	102.275	101.206	110.083	105.335	102.959	102.647	92.3455	104.932	87.1553	85.2673	90.3236	96.7961	96.0822	100.911	99.2289
		1237.3	1.10929			-11	103.073	89.8105	97.7319	97.2469	98.4149	95.9866	95.7803	92.9868	104.225	126.602	113.192	119.548	100.048	95.2185	104.734	105.252	99.9382	94.8093	100.155	101.782	98.063	95.2925	100.593	104.114	95.7768	98.6026	105.621	99.0914	95.1649	105.744	105.773	100.86	93.3668	102.122	96.4652	101.413	99.8058	100.33	99.8644	96.5319	101.07	102.398	97.9289
		1189.6	1.06652			-12	92.1963	94.4362	74.29585*	94.9347	98.2837	88.3539	88.7719	92.9868	97.2163
	Y2846.52F	1995.9	1.7894			-13	106.706	94.7658	98.5279	92.2674	103.111	104.621	102.789	92.9868	104.225
		2469	2.21356
		2515	2.2548
	L2866.54A	1139.7	1.02179
		1587.5	1.42326
		1548.4	1.3882
	Y2906.58A	1092	0.979021
		1087	0.974538
		1062	0.952125
	H3067.36A	1066	0.955711
		994.1	0.89125
		1030.8	0.924153
	F3087.38A	1136	1.01847
		1136.9	1.01928
		1084	0.971849
	D3197.49N	1007.9	0.903622
		985.7	0.883719
		1378.7	1.23606
	Y3237.53A	926.3	0.830464
		898.9	0.805899
		926.7	0.830823
	Y3237.53F	1541	1.38157
		1702	1.52591
		1269	1.13771
		1477	1.32419
	N872.50D& D3197.49N	1072	0.96109
		1067	0.956607
		1092	0.979021
[truncated: 2 more columns]
